# Supplementary material for: 1′-Methyl-4′-phenyl-2′′-sulfanylidene­dispiro­[indoline-3,2′-pyrrolidine-3′,5′′-1,3-thia­zolidine]-2,4′′-dione
Source: Acta Crystallogr Sect E Struct Rep Online. 2012 Jan 11;68(Pt 2):o343. doi: 10.1107/S1600536811056236 (PMC3275027; doi:10.1107/S1600536811056236)
Supplement: Supplementary file 1 [file e-68-0o343-sup1.cif]

##############################################################################
#                                                                            #
# This CIF contains the data in a paper accepted for publication in          #
# Acta Crystallographica Section E. It conforms to the requirements of       #
# Notes for Authors for Acta Crystallographica Section E, and has been       #
# peer reviewed under the auspices of the IUCr Commission on Journals.       #
#                                                                            #
# Full details of the Crystallographic Information File format               #
# are given in the paper "The Crystallographic Information File (CIF):       #
# a New Standard Archive File for Crystallography" by S. R. Hall, F. H.      #
# Allen and I. D. Brown [Acta Cryst. (1991), A47, 655-685].                  #
#                                                                            #
# The current version of the core CIF dictionary is obtainable from          #
# ftp://ftp.iucr.org/pub/cif_core.dic.                                       #
#                                                                            #
# Software is freely available for graphical display of the structure(s)     #
# in this CIF. For information consult the CIF software page                 #
# http://www.iucr.org/resources/cif/software.                                #
#                                                                            #
# This file may be used for bona fide research purposes within the           #
# scientific community so long as proper attribution is given to the journal # 
# article from which it was obtained.                                        #
#                                                                            #
##############################################################################
data_I
_audit_creation_method     SHELXL-97
_chemical_name_systematic
;
1'-Methyl-4'-phenyl-2''-sulfanylidenedispiro[indoline-3,2'-
pyrrolidine-3',5''-1,3-thiazolidine]-2,4''-dione
;
_chemical_name_common     ?
_chemical_formula_moiety     'C20 H17 N3 O2 S2'
_chemical_formula_sum     'C20 H17 N3 O2 S2'
_chemical_formula_iupac     'C20 H17 N3 O2 S2'
_chemical_formula_weight     395.49
_chemical_melting_point     ?
_symmetry_cell_setting     monoclinic
_symmetry_space_group_name_H-M     'C 2/c'
loop_
    _symmetry_equiv_pos_as_xyz
    'x, y, z'
    '-x, y, -z+1/2'
    'x+1/2, y+1/2, z'
    '-x+1/2, y+1/2, -z+1/2'
    '-x, -y, -z'
    'x, -y, z-1/2'
    '-x+1/2, -y+1/2, -z'
    'x+1/2, -y+1/2, z-1/2'
_cell_length_a     24.259(6)
_cell_length_b     13.359(3)
_cell_length_c     23.628(5)
_cell_angle_alpha     90.00
_cell_angle_beta     90.418(7)
_cell_angle_gamma     90.00
_cell_volume     7657(3)
_cell_formula_units_Z     16
_cell_measurement_reflns_used     9064
_cell_measurement_theta_min     1
_cell_measurement_theta_max     28
_cell_measurement_temperature     293(2)
_exptl_crystal_description     lath
_exptl_crystal_colour     yellow
_exptl_crystal_size_max     0.45
_exptl_crystal_size_mid     0.38
_exptl_crystal_size_min     0.24
_exptl_crystal_density_diffrn     1.372
_exptl_crystal_density_meas     ?
_exptl_crystal_density_method     'not measured'
_exptl_crystal_F_000     3296
_exptl_absorpt_coefficient_mu     0.298
_exptl_absorpt_correction_type     refdelf
_exptl_absorpt_process_details
;
(XABS; Parkin <i>et al.</i> 1995).
;
_exptl_absorpt_correction_T_min     0.7026
_exptl_absorpt_correction_T_max     0.9987
_exptl_special_details     ?
_diffrn_ambient_temperature     293(2)
_diffrn_radiation_type     MoK\a
_diffrn_radiation_wavelength     0.71073
_diffrn_radiation_source     'fine-focus sealed tube'
_diffrn_radiation_monochromator     graphite
_diffrn_measurement_device_type     'Bruker SMART APEX CCD area-detector'
_diffrn_measurement_method     '\w scans'
_diffrn_detector_area_resol_mean     ?
_diffrn_reflns_number     9064
_diffrn_reflns_av_R_equivalents     0.0000
_diffrn_reflns_av_sigmaI/netI     0.0497
_diffrn_reflns_theta_min     1.72
_diffrn_reflns_theta_max     28.02
_diffrn_reflns_theta_full     25.00
_diffrn_measured_fraction_theta_max     0.979
_diffrn_measured_fraction_theta_full     1.000
_diffrn_reflns_limit_h_min     -31
_diffrn_reflns_limit_h_max     32
_diffrn_reflns_limit_k_min     0
_diffrn_reflns_limit_k_max     17
_diffrn_reflns_limit_l_min     0
_diffrn_reflns_limit_l_max     31
_diffrn_standards_number     ?
_diffrn_standards_interval_count     ?
_diffrn_standards_interval_time     ?
_diffrn_standards_decay_%     ?
_refine_special_details
;
Refinement of <i>F</i>^2^ against ALL reflections. The weighted <i>R</i>-factor
<i>wR</i> and goodness of fit <i>S</i> are based on <i>F</i>^2^, conventional
<i>R</i>-factors <i>R</i> are based on <i>F</i>, with <i>F</i> set to zero for
negative <i>F</i>^2^. The threshold expression of <i>F</i>^2^ >
\s(<i>F</i>^2^) is used only for calculating <i>R</i>-factors(gt) <i>etc</i>.
and is not relevant to the choice of reflections for refinement.
<i>R</i>-factors based on <i>F</i>^2^ are statistically about twice as large
as those based on <i>F</i>, and <i>R</i>- factors based on ALL data will be
even larger.
;
_reflns_number_total     9064
_reflns_number_gt     6169
_reflns_threshold_expression     I>2\s(I)
_refine_ls_structure_factor_coef     Fsqd
_refine_ls_matrix_type     full
_refine_ls_R_factor_all     0.1119
_refine_ls_R_factor_gt     0.0708
_refine_ls_wR_factor_gt     0.1383
_refine_ls_wR_factor_ref     0.1545
_refine_ls_goodness_of_fit_ref     1.087
_refine_ls_restrained_S_all     1.087
_refine_ls_number_reflns     9064
_refine_ls_number_parameters     463
_refine_ls_number_restraints     0
_refine_ls_hydrogen_treatment     constr
_refine_ls_weighting_scheme     calc
_refine_ls_weighting_details
        'calc w=1/[\s^2^(Fo^2^)+(0.0495P)^2^+12.0550P] where P=(Fo^2^+2Fc^2^)/3'
_atom_sites_solution_hydrogens     geom
_atom_sites_solution_primary     direct
_atom_sites_solution_secondary     difmap
_refine_ls_shift/su_max     0.000
_refine_ls_shift/su_mean     0.000
_refine_diff_density_max     0.540
_refine_diff_density_min     -0.492
_refine_ls_extinction_method     none
_refine_ls_extinction_coef     ?
loop_
    _atom_type_symbol
    _atom_type_description
    _atom_type_scat_dispersion_real
    _atom_type_scat_dispersion_imag
    _atom_type_scat_source
    'C' 'C' 0.0033 0.0016
                         'International Tables Vol C Tables 4.2.6.8 and 6.1.1.4'
    'H' 'H' 0.0000 0.0000
                         'International Tables Vol C Tables 4.2.6.8 and 6.1.1.4'
    'N' 'N' 0.0061 0.0033
                         'International Tables Vol C Tables 4.2.6.8 and 6.1.1.4'
    'O' 'O' 0.0106 0.0060
                         'International Tables Vol C Tables 4.2.6.8 and 6.1.1.4'
    'S' 'S' 0.1246 0.1234
                         'International Tables Vol C Tables 4.2.6.8 and 6.1.1.4'
_computing_data_collection     'SMART (Bruker, 2004)'
_computing_cell_refinement     'SAINT (Bruker, 2004)'
_computing_data_reduction     'SAINT (Bruker, 2004)'
_computing_structure_solution     'SHELXS97 (Sheldrick, 2008)'
_computing_structure_refinement     'SHELXL97 (Sheldrick, 2008)'
_computing_molecular_graphics     'ORTEP-3 (Farrugia, 1997)'
_computing_publication_material     'PLATON (Spek, 2009)'
loop_
    _atom_site_type_symbol
    _atom_site_label
    _atom_site_fract_x
    _atom_site_fract_y
    _atom_site_fract_z
    _atom_site_U_iso_or_equiv
    _atom_site_adp_type
    _atom_site_calc_flag
    _atom_site_refinement_flags
    _atom_site_occupancy
    _atom_site_symmetry_multiplicity
    _atom_site_disorder_assembly
    _atom_site_disorder_group
    S S1A 0.07844(3) 0.44292(5) 0.10629(3) 0.03707(18) Uani d . 1 1 . .
    S S2A -0.03750(3) 0.44370(7) 0.06515(4) 0.0536(2) Uani d . 1 1 . .
    O O1A 0.06586(9) 0.70694(15) 0.16755(9) 0.0470(5) Uani d . 1 1 . .
    O O2A 0.20088(10) 0.4378(2) 0.07926(13) 0.0761(8) Uani d . 1 1 . .
    N N1A 0.19449(11) 0.6383(2) 0.14698(13) 0.0626(9) Uani d . 1 1 . .
    N N2A 0.17752(12) 0.5500(2) 0.00962(13) 0.0627(8) Uani d . 1 1 . .
    H H2A 0.1866 0.5146 -0.0192 0.075 Uiso calc R 1 1 . .
    C C1A 0.10975(11) 0.5525(2) 0.13913(12) 0.0336(6) Uani d . 1 1 . .
    C C2A 0.15768(11) 0.6004(2) 0.10277(13) 0.0417(7) Uani d . 1 1 . .
    C C3A 0.19671(15) 0.5637(3) 0.19186(17) 0.0696(11) Uani d . 1 1 . .
    H H3A1 0.2116 0.5920 0.2265 0.083 Uiso calc R 1 1 . .
    H H3A2 0.2190 0.5068 0.1809 0.083 Uiso calc R 1 1 . .
    C C4A 0.13652(13) 0.5336(2) 0.19913(13) 0.0442(7) Uani d . 1 1 . .
    H H4A 0.1202 0.5828 0.2248 0.053 Uiso calc R 1 1 . .
    C C5A 0.06213(11) 0.6272(2) 0.14331(12) 0.0348(6) Uani d . 1 1 . .
    N N6A 0.01560(9) 0.59483(18) 0.11580(11) 0.0411(6) Uani d . 1 1 . .
    H H6A -0.0125 0.6335 0.1117 0.049 Uiso calc R 1 1 . .
    C C7A 0.01507(11) 0.4997(2) 0.09515(12) 0.0345(6) Uani d . 1 1 . .
    C C8A 0.18171(12) 0.5186(3) 0.06360(16) 0.0538(9) Uani d . 1 1 . .
    C C9A 0.15640(13) 0.6479(3) 0.00619(16) 0.0534(9) Uani d . 1 1 . .
    C C10A 0.15109(15) 0.7069(3) -0.04149(17) 0.0685(11) Uani d . 1 1 . .
    H H10A 0.1581 0.6818 -0.0774 0.082 Uiso calc R 1 1 . .
    C C11A 0.13493(17) 0.8045(4) -0.0334(2) 0.0822(14) Uani d . 1 1 . .
    H H11A 0.1313 0.8463 -0.0646 0.099 Uiso calc R 1 1 . .
    C C12A 0.12411(18) 0.8418(3) 0.0193(2) 0.0785(13) Uani d . 1 1 . .
    H H12A 0.1135 0.9083 0.0234 0.094 Uiso calc R 1 1 . .
    C C13A 0.12889(15) 0.7803(3) 0.06675(18) 0.0624(10) Uani d . 1 1 . .
    H H13A 0.1220 0.8057 0.1027 0.075 Uiso calc R 1 1 . .
    C C14A 0.14398(12) 0.6817(2) 0.05987(14) 0.0446(7) Uani d . 1 1 . .
    C C15A 0.24819(17) 0.6718(4) 0.1271(2) 0.110(2) Uani d . 1 1 . .
    H H15A 0.2696 0.6960 0.1586 0.165 Uiso calc R 1 1 . .
    H H15B 0.2433 0.7246 0.1000 0.165 Uiso calc R 1 1 . .
    H H15C 0.2670 0.6168 0.1096 0.165 Uiso calc R 1 1 . .
    C C16A 0.12790(14) 0.4324(2) 0.22578(13) 0.0480(8) Uani d . 1 1 . .
    C C17A 0.0875(2) 0.4210(4) 0.26582(18) 0.0935(10) Uani d . 1 1 . .
    H H17A 0.0648 0.4747 0.2748 0.112 Uiso calc R 1 1 . .
    C C18A 0.0803(2) 0.3289(4) 0.29305(19) 0.0935(10) Uani d . 1 1 . .
    H H18A 0.0530 0.3222 0.3203 0.112 Uiso calc R 1 1 . .
    C C19A 0.1121(2) 0.2507(4) 0.28035(19) 0.0935(10) Uani d . 1 1 . .
    H H19A 0.1068 0.1901 0.2988 0.112 Uiso calc R 1 1 . .
    C C20A 0.1516(2) 0.2587(3) 0.2412(2) 0.0909(16) Uani d . 1 1 . .
    H H20A 0.1734 0.2036 0.2327 0.109 Uiso calc R 1 1 . .
    C C21A 0.16001(17) 0.3502(3) 0.21300(18) 0.0696(11) Uani d . 1 1 . .
    H H21A 0.1873 0.3553 0.1857 0.084 Uiso calc R 1 1 . .
    S S1B 0.36499(4) 0.44011(6) 0.16906(4) 0.0522(2) Uani d . 1 1 . .
    S S2B 0.31112(5) 0.44048(10) 0.28093(5) 0.0892(4) Uani d . 1 1 . .
    O O1B 0.43828(9) 0.19100(16) 0.19970(9) 0.0503(6) Uani d . 1 1 . .
    O O2B 0.36139(11) 0.43102(18) 0.03885(10) 0.0619(7) Uani d . 1 1 . .
    N N1B 0.42929(9) 0.23907(18) 0.06498(10) 0.0371(6) Uani d . 1 1 . .
    N N2B 0.29280(11) 0.3182(2) 0.05743(12) 0.0552(7) Uani d . 1 1 . .
    H H2B 0.2658 0.3492 0.0414 0.066 Uiso calc R 1 1 . .
    C C1B 0.40734(12) 0.3350(2) 0.14583(12) 0.0382(7) Uani d . 1 1 . .
    C C2B 0.38050(11) 0.2770(2) 0.09430(12) 0.0353(6) Uani d . 1 1 . .
    C C3B 0.46916(13) 0.3211(2) 0.06459(13) 0.0462(8) Uani d . 1 1 . .
    H H3B1 0.4583 0.3727 0.0379 0.055 Uiso calc R 1 1 . .
    H H3B2 0.5057 0.2972 0.0550 0.055 Uiso calc R 1 1 . .
    C C4B 0.46771(12) 0.3603(2) 0.12547(13) 0.0419(7) Uani d . 1 1 . .
    H H4B 0.4925 0.3170 0.1475 0.050 Uiso calc R 1 1 . .
    C C5B 0.41038(12) 0.2663(2) 0.19733(12) 0.0403(7) Uani d . 1 1 . .
    N N6B 0.37778(11) 0.2991(2) 0.24075(11) 0.0526(7) Uani d . 1 1 . .
    H H6B 0.3745 0.2646 0.2713 0.063 Uiso calc R 1 1 . .
    C C7B 0.35061(14) 0.3880(3) 0.23427(13) 0.0531(9) Uani d . 1 1 . .
    C C8B 0.34507(14) 0.3535(2) 0.05928(13) 0.0442(8) Uani d . 1 1 . .
    C C9B 0.28757(13) 0.2259(3) 0.08442(14) 0.0522(9) Uani d . 1 1 . .
    C C10B 0.24089(16) 0.1667(4) 0.08728(17) 0.0769(13) Uani d . 1 1 . .
    H H10B 0.2071 0.1886 0.0732 0.092 Uiso calc R 1 1 . .
    C C11B 0.24680(18) 0.0736(4) 0.11201(19) 0.0845(14) Uani d . 1 1 . .
    H H11B 0.2163 0.0317 0.1143 0.101 Uiso calc R 1 1 . .
    C C12B 0.29666(18) 0.0413(3) 0.13330(16) 0.0683(11) Uani d . 1 1 . .
    H H12B 0.2993 -0.0218 0.1498 0.082 Uiso calc R 1 1 . .
    C C13B 0.34306(14) 0.1015(3) 0.13039(14) 0.0513(8) Uani d . 1 1 . .
    H H13B 0.3769 0.0789 0.1441 0.062 Uiso calc R 1 1 . .
    C C14B 0.33827(12) 0.1962(2) 0.10669(12) 0.0404(7) Uani d . 1 1 . .
    C C15B 0.41752(14) 0.1977(3) 0.00892(13) 0.0522(8) Uani d . 1 1 . .
    H H15D 0.4512 0.1748 -0.0078 0.078 Uiso calc R 1 1 . .
    H H15E 0.4013 0.2485 -0.0146 0.078 Uiso calc R 1 1 . .
    H H15F 0.3924 0.1426 0.0124 0.078 Uiso calc R 1 1 . .
    C C16B 0.48891(14) 0.4658(2) 0.13328(15) 0.0492(8) Uani d . 1 1 . .
    C C17B 0.5268(3) 0.4834(4) 0.1750(3) 0.1263(14) Uani d . 1 1 . .
    H H17B 0.5374 0.4318 0.1992 0.152 Uiso calc R 1 1 . .
    C C18B 0.5496(3) 0.5779(4) 0.1817(3) 0.1263(14) Uani d . 1 1 . .
    H H18B 0.5762 0.5879 0.2096 0.152 Uiso calc R 1 1 . .
    C C19B 0.5342(3) 0.6552(4) 0.1489(3) 0.1263(14) Uani d . 1 1 . .
    H H19B 0.5487 0.7187 0.1551 0.152 Uiso calc R 1 1 . .
    C C20B 0.49755(19) 0.6390(3) 0.1072(2) 0.0805(13) Uani d . 1 1 . .
    H H20B 0.4872 0.6916 0.0836 0.097 Uiso calc R 1 1 . .
    C C21B 0.47467(17) 0.5443(3) 0.09865(17) 0.0669(10) Uani d . 1 1 . .
    H H21B 0.4496 0.5342 0.0692 0.080 Uiso calc R 1 1 . .
loop_
    _atom_site_aniso_label
    _atom_site_aniso_U_11
    _atom_site_aniso_U_22
    _atom_site_aniso_U_33
    _atom_site_aniso_U_12
    _atom_site_aniso_U_13
    _atom_site_aniso_U_23
    S1A 0.0367(4) 0.0316(4) 0.0428(4) 0.0071(3) -0.0041(3) -0.0068(3)
    S2A 0.0362(4) 0.0512(5) 0.0733(6) -0.0032(4) -0.0057(4) -0.0160(5)
    O1A 0.0530(13) 0.0342(12) 0.0536(13) 0.0066(10) -0.0067(10) -0.0132(10)
    O2A 0.0543(15) 0.0664(18) 0.108(2) 0.0300(13) 0.0262(14) 0.0231(16)
    N1A 0.0485(16) 0.063(2) 0.076(2) -0.0201(14) -0.0237(15) 0.0221(17)
    N2A 0.0622(18) 0.064(2) 0.063(2) 0.0055(16) 0.0258(15) 0.0041(16)
    C1A 0.0325(13) 0.0304(15) 0.0377(15) 0.0049(11) -0.0039(11) 0.0008(12)
    C2A 0.0297(14) 0.0445(18) 0.0510(19) 0.0033(12) -0.0011(13) 0.0108(15)
    C3A 0.058(2) 0.074(3) 0.076(3) -0.0142(19) -0.0321(19) 0.023(2)
    C4A 0.0525(18) 0.0396(18) 0.0405(17) -0.0004(14) -0.0125(14) 0.0018(14)
    C5A 0.0382(15) 0.0332(16) 0.0330(15) 0.0017(12) 0.0022(12) -0.0032(12)
    N6A 0.0308(12) 0.0352(14) 0.0573(17) 0.0080(10) -0.0025(11) -0.0109(12)
    C7A 0.0341(14) 0.0316(16) 0.0379(16) -0.0008(11) 0.0053(12) -0.0044(12)
    C8A 0.0316(16) 0.055(2) 0.075(3) 0.0080(15) 0.0158(16) 0.0141(19)
    C9A 0.0428(18) 0.057(2) 0.061(2) -0.0046(16) 0.0045(16) 0.0148(18)
    C10A 0.061(2) 0.089(3) 0.056(2) -0.010(2) 0.0069(18) 0.022(2)
    C11A 0.069(3) 0.089(3) 0.089(3) 0.001(2) 0.008(2) 0.049(3)
    C12A 0.079(3) 0.055(3) 0.101(4) 0.004(2) 0.009(3) 0.038(3)
    C13A 0.063(2) 0.049(2) 0.076(3) -0.0011(17) 0.0058(19) 0.0151(19)
    C14A 0.0369(16) 0.0448(19) 0.052(2) -0.0002(13) -0.0001(14) 0.0135(15)
    C15A 0.055(2) 0.138(5) 0.137(4) -0.049(3) -0.032(3) 0.063(4)
    C16A 0.063(2) 0.0434(19) 0.0368(17) -0.0033(16) -0.0166(15) 0.0032(14)
    C17A 0.146(3) 0.0746(19) 0.0599(16) -0.0371(19) 0.0032(17) 0.0009(14)
    C18A 0.146(3) 0.0746(19) 0.0599(16) -0.0371(19) 0.0032(17) 0.0009(14)
    C19A 0.146(3) 0.0746(19) 0.0599(16) -0.0371(19) 0.0032(17) 0.0009(14)
    C20A 0.114(4) 0.046(2) 0.112(4) 0.005(2) -0.057(3) 0.007(2)
    C21A 0.073(3) 0.050(2) 0.085(3) 0.0097(19) -0.014(2) 0.014(2)
    S1B 0.0704(6) 0.0407(5) 0.0455(5) 0.0290(4) 0.0036(4) -0.0023(4)
    S2B 0.1098(9) 0.1043(9) 0.0537(6) 0.0609(8) 0.0190(6) -0.0113(6)
    O1B 0.0636(14) 0.0409(13) 0.0464(13) 0.0242(11) 0.0049(11) 0.0072(10)
    O2B 0.0807(17) 0.0452(14) 0.0596(16) 0.0130(12) -0.0078(13) 0.0167(12)
    N1B 0.0390(13) 0.0367(14) 0.0357(13) 0.0064(10) 0.0065(10) -0.0058(11)
    N2B 0.0428(15) 0.070(2) 0.0530(17) 0.0194(14) -0.0034(13) 0.0125(15)
    C1B 0.0466(16) 0.0313(15) 0.0367(16) 0.0186(13) 0.0028(13) 0.0009(12)
    C2B 0.0375(15) 0.0351(16) 0.0335(15) 0.0157(12) 0.0023(12) 0.0021(12)
    C3B 0.0466(17) 0.0453(19) 0.0470(19) 0.0048(14) 0.0104(14) -0.0013(15)
    C4B 0.0417(16) 0.0375(17) 0.0465(18) 0.0082(13) -0.0034(13) 0.0006(14)
    C5B 0.0494(17) 0.0396(17) 0.0320(16) 0.0141(14) -0.0033(13) -0.0023(13)
    N6B 0.0723(19) 0.0540(17) 0.0315(14) 0.0285(15) 0.0073(13) 0.0031(12)
    C7B 0.066(2) 0.055(2) 0.0382(18) 0.0278(17) -0.0050(16) -0.0074(15)
    C8B 0.0545(19) 0.0451(19) 0.0329(17) 0.0184(15) -0.0013(14) -0.0007(14)
    C9B 0.0422(18) 0.072(2) 0.0422(19) 0.0081(17) 0.0079(14) 0.0062(17)
    C10B 0.045(2) 0.123(4) 0.063(3) -0.007(2) 0.0050(18) 0.021(3)
    C11B 0.065(3) 0.118(4) 0.071(3) -0.034(3) 0.012(2) 0.015(3)
    C12B 0.081(3) 0.067(3) 0.058(2) -0.019(2) 0.014(2) 0.011(2)
    C13B 0.057(2) 0.049(2) 0.049(2) 0.0055(16) 0.0081(16) 0.0036(16)
    C14B 0.0410(16) 0.0455(18) 0.0348(16) 0.0074(14) 0.0074(13) 0.0004(14)
    C15B 0.061(2) 0.054(2) 0.0409(19) 0.0061(17) 0.0089(15) -0.0134(16)
    C16B 0.057(2) 0.0360(18) 0.055(2) 0.0039(14) -0.0059(16) -0.0008(15)
    C17B 0.164(3) 0.0598(18) 0.154(3) -0.022(2) -0.091(3) 0.0004(19)
    C18B 0.164(3) 0.0598(18) 0.154(3) -0.022(2) -0.091(3) 0.0004(19)
    C19B 0.164(3) 0.0598(18) 0.154(3) -0.022(2) -0.091(3) 0.0004(19)
    C20B 0.103(3) 0.043(2) 0.096(3) 0.002(2) 0.011(3) 0.013(2)
    C21B 0.085(3) 0.043(2) 0.073(3) -0.0003(19) -0.013(2) 0.0076(19)
_geom_special_details
;
All e.s.d.'s (except the e.s.d. in the dihedral angle between two l.s. planes)
are estimated using the full covariance matrix. The cell e.s.d.'s are taken
into account individually in the estimation of e.s.d.'s in distances, angles
and torsion angles; correlations between e.s.d.'s in cell parameters are only
used when they are defined by crystal symmetry. An approximate (isotropic)
treatment of cell e.s.d.'s is used for estimating e.s.d.'s involving l.s.
planes.
;
loop_
    _geom_bond_atom_site_label_1
    _geom_bond_atom_site_label_2
    _geom_bond_site_symmetry_2
    _geom_bond_distance
    _geom_bond_publ_flag
    S1A C7A . 1.733(3) ?
    S1A C1A . 1.820(3) ?
    S2A C7A . 1.636(3) ?
    O1A C5A . 1.213(3) ?
    O2A C8A . 1.232(4) ?
    N1A C3A . 1.456(4) ?
    N1A C15A . 1.458(5) ?
    N1A C2A . 1.460(4) ?
    N2A C8A . 1.346(5) ?
    N2A C9A . 1.406(4) ?
    N2A H2A . 0.8600 ?
    C1A C5A . 1.530(4) ?
    C1A C4A . 1.575(4) ?
    C1A C2A . 1.586(4) ?
    C2A C14A . 1.520(4) ?
    C2A C8A . 1.549(5) ?
    C3A C4A . 1.526(5) ?
    C3A H3A1 . 0.9700 ?
    C3A H3A2 . 0.9700 ?
    C4A C16A . 1.506(4) ?
    C4A H4A . 0.9800 ?
    C5A N6A . 1.368(4) ?
    N6A C7A . 1.361(4) ?
    N6A H6A . 0.8600 ?
    C9A C10A . 1.380(5) ?
    C9A C14A . 1.382(5) ?
    C10A C11A . 1.376(6) ?
    C10A H10A . 0.9300 ?
    C11A C12A . 1.367(6) ?
    C11A H11A . 0.9300 ?
    C12A C13A . 1.394(5) ?
    C12A H12A . 0.9300 ?
    C13A C14A . 1.378(5) ?
    C13A H13A . 0.9300 ?
    C15A H15A . 0.9600 ?
    C15A H15B . 0.9600 ?
    C15A H15C . 0.9600 ?
    C16A C17A . 1.376(6) ?
    C16A C21A . 1.381(5) ?
    C17A C18A . 1.399(6) ?
    C17A H17A . 0.9300 ?
    C18A C19A . 1.334(7) ?
    C18A H18A . 0.9300 ?
    C19A C20A . 1.341(7) ?
    C19A H19A . 0.9300 ?
    C20A C21A . 1.408(6) ?
    C20A H20A . 0.9300 ?
    C21A H21A . 0.9300 ?
    S1B C7B . 1.728(4) ?
    S1B C1B . 1.826(3) ?
    S2B C7B . 1.625(3) ?
    O1B C5B . 1.214(3) ?
    O2B C8B . 1.210(4) ?
    N1B C15B . 1.462(4) ?
    N1B C3B . 1.462(4) ?
    N1B C2B . 1.466(3) ?
    N2B C8B . 1.353(4) ?
    N2B C9B . 1.394(4) ?
    N2B H2B . 0.8600 ?
    C1B C5B . 1.525(4) ?
    C1B C2B . 1.580(4) ?
    C1B C4B . 1.581(4) ?
    C2B C14B . 1.518(4) ?
    C2B C8B . 1.568(4) ?
    C3B C4B . 1.531(4) ?
    C3B H3B1 . 0.9700 ?
    C3B H3B2 . 0.9700 ?
    C4B C16B . 1.511(4) ?
    C4B H4B . 0.9800 ?
    C5B N6B . 1.372(4) ?
    N6B C7B . 1.367(4) ?
    N6B H6B . 0.8600 ?
    C9B C10B . 1.383(5) ?
    C9B C14B . 1.392(4) ?
    C10B C11B . 1.381(6) ?
    C10B H10B . 0.9300 ?
    C11B C12B . 1.376(6) ?
    C11B H11B . 0.9300 ?
    C12B C13B . 1.386(5) ?
    C12B H12B . 0.9300 ?
    C13B C14B . 1.387(4) ?
    C13B H13B . 0.9300 ?
    C15B H15D . 0.9600 ?
    C15B H15E . 0.9600 ?
    C15B H15F . 0.9600 ?
    C16B C17B . 1.363(6) ?
    C16B C21B . 1.372(5) ?
    C17B C18B . 1.386(6) ?
    C17B H17B . 0.9300 ?
    C18B C19B . 1.342(7) ?
    C18B H18B . 0.9300 ?
    C19B C20B . 1.341(6) ?
    C19B H19B . 0.9300 ?
    C20B C21B . 1.396(5) ?
    C20B H20B . 0.9300 ?
    C21B H21B . 0.9300 ?
loop_
    _geom_angle_atom_site_label_1
    _geom_angle_atom_site_label_2
    _geom_angle_atom_site_label_3
    _geom_angle_site_symmetry_1
    _geom_angle_site_symmetry_3
    _geom_angle
    _geom_angle_publ_flag
    C7A S1A C1A . . 94.56(12) ?
    C3A N1A C15A . . 114.6(3) ?
    C3A N1A C2A . . 107.6(3) ?
    C15A N1A C2A . . 114.8(3) ?
    C8A N2A C9A . . 111.7(3) ?
    C8A N2A H2A . . 124.2 ?
    C9A N2A H2A . . 124.2 ?
    C5A C1A C4A . . 110.7(2) ?
    C5A C1A C2A . . 109.2(2) ?
    C4A C1A C2A . . 104.7(2) ?
    C5A C1A S1A . . 103.84(18) ?
    C4A C1A S1A . . 115.01(19) ?
    C2A C1A S1A . . 113.5(2) ?
    N1A C2A C14A . . 111.0(3) ?
    N1A C2A C8A . . 116.2(3) ?
    C14A C2A C8A . . 100.8(3) ?
    N1A C2A C1A . . 101.5(2) ?
    C14A C2A C1A . . 119.5(2) ?
    C8A C2A C1A . . 108.6(2) ?
    N1A C3A C4A . . 103.4(3) ?
    N1A C3A H3A1 . . 111.1 ?
    C4A C3A H3A1 . . 111.1 ?
    N1A C3A H3A2 . . 111.1 ?
    C4A C3A H3A2 . . 111.1 ?
    H3A1 C3A H3A2 . . 109.0 ?
    C16A C4A C3A . . 114.8(3) ?
    C16A C4A C1A . . 117.5(2) ?
    C3A C4A C1A . . 104.2(3) ?
    C16A C4A H4A . . 106.5 ?
    C3A C4A H4A . . 106.5 ?
    C1A C4A H4A . . 106.5 ?
    O1A C5A N6A . . 124.1(3) ?
    O1A C5A C1A . . 123.4(3) ?
    N6A C5A C1A . . 112.6(2) ?
    C7A N6A C5A . . 118.1(2) ?
    C7A N6A H6A . . 121.0 ?
    C5A N6A H6A . . 121.0 ?
    N6A C7A S2A . . 126.0(2) ?
    N6A C7A S1A . . 110.4(2) ?
    S2A C7A S1A . . 123.60(17) ?
    O2A C8A N2A . . 125.7(4) ?
    O2A C8A C2A . . 125.6(3) ?
    N2A C8A C2A . . 108.7(3) ?
    C10A C9A C14A . . 122.9(4) ?
    C10A C9A N2A . . 127.6(4) ?
    C14A C9A N2A . . 109.4(3) ?
    C11A C10A C9A . . 116.9(4) ?
    C11A C10A H10A . . 121.6 ?
    C9A C10A H10A . . 121.6 ?
    C12A C11A C10A . . 122.0(4) ?
    C12A C11A H11A . . 119.0 ?
    C10A C11A H11A . . 119.0 ?
    C11A C12A C13A . . 120.1(4) ?
    C11A C12A H12A . . 120.0 ?
    C13A C12A H12A . . 120.0 ?
    C14A C13A C12A . . 119.3(4) ?
    C14A C13A H13A . . 120.4 ?
    C12A C13A H13A . . 120.4 ?
    C13A C14A C9A . . 118.7(3) ?
    C13A C14A C2A . . 131.4(3) ?
    C9A C14A C2A . . 109.3(3) ?
    N1A C15A H15A . . 109.5 ?
    N1A C15A H15B . . 109.5 ?
    H15A C15A H15B . . 109.5 ?
    N1A C15A H15C . . 109.5 ?
    H15A C15A H15C . . 109.5 ?
    H15B C15A H15C . . 109.5 ?
    C17A C16A C21A . . 117.9(4) ?
    C17A C16A C4A . . 119.3(3) ?
    C21A C16A C4A . . 122.8(3) ?
    C16A C17A C18A . . 120.4(5) ?
    C16A C17A H17A . . 119.8 ?
    C18A C17A H17A . . 119.8 ?
    C19A C18A C17A . . 120.7(5) ?
    C19A C18A H18A . . 119.6 ?
    C17A C18A H18A . . 119.6 ?
    C18A C19A C20A . . 120.7(5) ?
    C18A C19A H19A . . 119.7 ?
    C20A C19A H19A . . 119.7 ?
    C19A C20A C21A . . 120.2(5) ?
    C19A C20A H20A . . 119.9 ?
    C21A C20A H20A . . 119.9 ?
    C16A C21A C20A . . 120.2(4) ?
    C16A C21A H21A . . 119.9 ?
    C20A C21A H21A . . 119.9 ?
    C7B S1B C1B . . 94.37(14) ?
    C15B N1B C3B . . 113.7(2) ?
    C15B N1B C2B . . 113.9(2) ?
    C3B N1B C2B . . 106.3(2) ?
    C8B N2B C9B . . 112.4(3) ?
    C8B N2B H2B . . 123.8 ?
    C9B N2B H2B . . 123.8 ?
    C5B C1B C2B . . 109.7(2) ?
    C5B C1B C4B . . 109.3(2) ?
    C2B C1B C4B . . 104.3(2) ?
    C5B C1B S1B . . 104.28(19) ?
    C2B C1B S1B . . 112.30(18) ?
    C4B C1B S1B . . 116.9(2) ?
    N1B C2B C14B . . 113.2(2) ?
    N1B C2B C8B . . 114.7(2) ?
    C14B C2B C8B . . 101.4(2) ?
    N1B C2B C1B . . 101.8(2) ?
    C14B C2B C1B . . 118.4(2) ?
    C8B C2B C1B . . 107.9(2) ?
    N1B C3B C4B . . 103.3(2) ?
    N1B C3B H3B1 . . 111.1 ?
    C4B C3B H3B1 . . 111.1 ?
    N1B C3B H3B2 . . 111.1 ?
    C4B C3B H3B2 . . 111.1 ?
    H3B1 C3B H3B2 . . 109.1 ?
    C16B C4B C3B . . 115.1(3) ?
    C16B C4B C1B . . 118.5(2) ?
    C3B C4B C1B . . 103.9(2) ?
    C16B C4B H4B . . 106.2 ?
    C3B C4B H4B . . 106.2 ?
    C1B C4B H4B . . 106.2 ?
    O1B C5B N6B . . 123.7(3) ?
    O1B C5B C1B . . 124.0(3) ?
    N6B C5B C1B . . 112.3(2) ?
    C7B N6B C5B . . 118.3(3) ?
    C7B N6B H6B . . 120.9 ?
    C5B N6B H6B . . 120.9 ?
    N6B C7B S2B . . 125.8(3) ?
    N6B C7B S1B . . 110.5(2) ?
    S2B C7B S1B . . 123.7(2) ?
    O2B C8B N2B . . 126.5(3) ?
    O2B C8B C2B . . 126.1(3) ?
    N2B C8B C2B . . 107.4(3) ?
    C10B C9B C14B . . 122.7(4) ?
    C10B C9B N2B . . 127.2(3) ?
    C14B C9B N2B . . 110.0(3) ?
    C11B C10B C9B . . 116.9(4) ?
    C11B C10B H10B . . 121.5 ?
    C9B C10B H10B . . 121.5 ?
    C12B C11B C10B . . 121.7(4) ?
    C12B C11B H11B . . 119.1 ?
    C10B C11B H11B . . 119.1 ?
    C11B C12B C13B . . 120.7(4) ?
    C11B C12B H12B . . 119.6 ?
    C13B C12B H12B . . 119.6 ?
    C12B C13B C14B . . 118.9(3) ?
    C12B C13B H13B . . 120.5 ?
    C14B C13B H13B . . 120.5 ?
    C13B C14B C9B . . 118.9(3) ?
    C13B C14B C2B . . 132.2(3) ?
    C9B C14B C2B . . 108.6(3) ?
    N1B C15B H15D . . 109.5 ?
    N1B C15B H15E . . 109.5 ?
    H15D C15B H15E . . 109.5 ?
    N1B C15B H15F . . 109.5 ?
    H15D C15B H15F . . 109.5 ?
    H15E C15B H15F . . 109.5 ?
    C17B C16B C21B . . 117.7(4) ?
    C17B C16B C4B . . 118.4(3) ?
    C21B C16B C4B . . 123.8(3) ?
    C16B C17B C18B . . 120.4(5) ?
    C16B C17B H17B . . 119.8 ?
    C18B C17B H17B . . 119.8 ?
    C19B C18B C17B . . 121.8(5) ?
    C19B C18B H18B . . 119.1 ?
    C17B C18B H18B . . 119.1 ?
    C20B C19B C18B . . 118.7(5) ?
    C20B C19B H19B . . 120.7 ?
    C18B C19B H19B . . 120.7 ?
    C19B C20B C21B . . 120.8(4) ?
    C19B C20B H20B . . 119.6 ?
    C21B C20B H20B . . 119.6 ?
    C16B C21B C20B . . 120.6(4) ?
    C16B C21B H21B . . 119.7 ?
    C20B C21B H21B . . 119.7 ?
loop_
    _geom_torsion_atom_site_label_1
    _geom_torsion_atom_site_label_2
    _geom_torsion_atom_site_label_3
    _geom_torsion_atom_site_label_4
    _geom_torsion_site_symmetry_1
    _geom_torsion_site_symmetry_2
    _geom_torsion_site_symmetry_3
    _geom_torsion_site_symmetry_4
    _geom_torsion
    _geom_torsion_publ_flag
    C7A S1A C1A C5A . . . . 5.1(2) ?
    C7A S1A C1A C4A . . . . 126.1(2) ?
    C7A S1A C1A C2A . . . . -113.4(2) ?
    C3A N1A C2A C14A . . . . 168.7(3) ?
    C15A N1A C2A C14A . . . . -62.4(4) ?
    C3A N1A C2A C8A . . . . -76.9(4) ?
    C15A N1A C2A C8A . . . . 51.9(4) ?
    C3A N1A C2A C1A . . . . 40.7(3) ?
    C15A N1A C2A C1A . . . . 169.6(3) ?
    C5A C1A C2A N1A . . . . 97.5(3) ?
    C4A C1A C2A N1A . . . . -21.0(3) ?
    S1A C1A C2A N1A . . . . -147.2(2) ?
    C5A C1A C2A C14A . . . . -24.9(4) ?
    C4A C1A C2A C14A . . . . -143.4(3) ?
    S1A C1A C2A C14A . . . . 90.4(3) ?
    C5A C1A C2A C8A . . . . -139.6(2) ?
    C4A C1A C2A C8A . . . . 101.9(3) ?
    S1A C1A C2A C8A . . . . -24.3(3) ?
    C15A N1A C3A C4A . . . . -173.4(4) ?
    C2A N1A C3A C4A . . . . -44.4(4) ?
    N1A C3A C4A C16A . . . . 157.7(3) ?
    N1A C3A C4A C1A . . . . 27.7(4) ?
    C5A C1A C4A C16A . . . . 110.3(3) ?
    C2A C1A C4A C16A . . . . -132.2(3) ?
    S1A C1A C4A C16A . . . . -7.0(4) ?
    C5A C1A C4A C3A . . . . -121.4(3) ?
    C2A C1A C4A C3A . . . . -3.9(3) ?
    S1A C1A C4A C3A . . . . 121.3(3) ?
    C4A C1A C5A O1A . . . . 49.6(4) ?
    C2A C1A C5A O1A . . . . -65.1(4) ?
    S1A C1A C5A O1A . . . . 173.5(2) ?
    C4A C1A C5A N6A . . . . -131.7(3) ?
    C2A C1A C5A N6A . . . . 113.6(3) ?
    S1A C1A C5A N6A . . . . -7.8(3) ?
    O1A C5A N6A C7A . . . . -173.6(3) ?
    C1A C5A N6A C7A . . . . 7.7(4) ?
    C5A N6A C7A S2A . . . . 175.3(2) ?
    C5A N6A C7A S1A . . . . -3.4(3) ?
    C1A S1A C7A N6A . . . . -1.5(2) ?
    C1A S1A C7A S2A . . . . 179.75(19) ?
    C9A N2A C8A O2A . . . . -177.0(3) ?
    C9A N2A C8A C2A . . . . 3.8(4) ?
    N1A C2A C8A O2A . . . . 57.2(4) ?
    C14A C2A C8A O2A . . . . 177.2(3) ?
    C1A C2A C8A O2A . . . . -56.4(4) ?
    N1A C2A C8A N2A . . . . -123.6(3) ?
    C14A C2A C8A N2A . . . . -3.5(3) ?
    C1A C2A C8A N2A . . . . 122.8(3) ?
    C8A N2A C9A C10A . . . . 173.9(3) ?
    C8A N2A C9A C14A . . . . -2.4(4) ?
    C14A C9A C10A C11A . . . . 2.9(5) ?
    N2A C9A C10A C11A . . . . -172.9(4) ?
    C9A C10A C11A C12A . . . . -0.5(6) ?
    C10A C11A C12A C13A . . . . -0.5(7) ?
    C11A C12A C13A C14A . . . . -0.7(6) ?
    C12A C13A C14A C9A . . . . 3.0(5) ?
    C12A C13A C14A C2A . . . . 173.4(3) ?
    C10A C9A C14A C13A . . . . -4.1(5) ?
    N2A C9A C14A C13A . . . . 172.3(3) ?
    C10A C9A C14A C2A . . . . -176.6(3) ?
    N2A C9A C14A C2A . . . . -0.1(4) ?
    N1A C2A C14A C13A . . . . -45.3(4) ?
    C8A C2A C14A C13A . . . . -169.0(3) ?
    C1A C2A C14A C13A . . . . 72.2(4) ?
    N1A C2A C14A C9A . . . . 125.8(3) ?
    C8A C2A C14A C9A . . . . 2.1(3) ?
    C1A C2A C14A C9A . . . . -116.6(3) ?
    C3A C4A C16A C17A . . . . 138.1(4) ?
    C1A C4A C16A C17A . . . . -98.9(4) ?
    C3A C4A C16A C21A . . . . -40.0(5) ?
    C1A C4A C16A C21A . . . . 83.0(4) ?
    C21A C16A C17A C18A . . . . 1.1(6) ?
    C4A C16A C17A C18A . . . . -177.1(4) ?
    C16A C17A C18A C19A . . . . -0.6(7) ?
    C17A C18A C19A C20A . . . . 0.0(8) ?
    C18A C19A C20A C21A . . . . 0.1(7) ?
    C17A C16A C21A C20A . . . . -1.0(6) ?
    C4A C16A C21A C20A . . . . 177.1(3) ?
    C19A C20A C21A C16A . . . . 0.4(6) ?
    C7B S1B C1B C5B . . . . -4.6(2) ?
    C7B S1B C1B C2B . . . . 114.0(2) ?
    C7B S1B C1B C4B . . . . -125.4(2) ?
    C15B N1B C2B C14B . . . . 63.0(3) ?
    C3B N1B C2B C14B . . . . -170.9(2) ?
    C15B N1B C2B C8B . . . . -52.7(3) ?
    C3B N1B C2B C8B . . . . 73.4(3) ?
    C15B N1B C2B C1B . . . . -168.9(2) ?
    C3B N1B C2B C1B . . . . -42.8(3) ?
    C5B C1B C2B N1B . . . . -94.1(3) ?
    C4B C1B C2B N1B . . . . 23.0(3) ?
    S1B C1B C2B N1B . . . . 150.45(19) ?
    C5B C1B C2B C14B . . . . 30.6(3) ?
    C4B C1B C2B C14B . . . . 147.7(2) ?
    S1B C1B C2B C14B . . . . -84.8(3) ?
    C5B C1B C2B C8B . . . . 144.9(2) ?
    C4B C1B C2B C8B . . . . -98.1(2) ?
    S1B C1B C2B C8B . . . . 29.4(3) ?
    C15B N1B C3B C4B . . . . 172.0(2) ?
    C2B N1B C3B C4B . . . . 45.8(3) ?
    N1B C3B C4B C16B . . . . -159.4(2) ?
    N1B C3B C4B C1B . . . . -28.3(3) ?
    C5B C1B C4B C16B . . . . -110.6(3) ?
    C2B C1B C4B C16B . . . . 132.2(3) ?
    S1B C1B C4B C16B . . . . 7.5(4) ?
    C5B C1B C4B C3B . . . . 120.3(3) ?
    C2B C1B C4B C3B . . . . 3.1(3) ?
    S1B C1B C4B C3B . . . . -121.6(2) ?
    C2B C1B C5B O1B . . . . 64.7(4) ?
    C4B C1B C5B O1B . . . . -49.1(4) ?
    S1B C1B C5B O1B . . . . -174.8(3) ?
    C2B C1B C5B N6B . . . . -115.0(3) ?
    C4B C1B C5B N6B . . . . 131.1(3) ?
    S1B C1B C5B N6B . . . . 5.4(3) ?
    O1B C5B N6B C7B . . . . 176.4(3) ?
    C1B C5B N6B C7B . . . . -3.8(4) ?
    C5B N6B C7B S2B . . . . -178.8(3) ?
    C5B N6B C7B S1B . . . . 0.0(4) ?
    C1B S1B C7B N6B . . . . 3.0(3) ?
    C1B S1B C7B S2B . . . . -178.2(3) ?
    C9B N2B C8B O2B . . . . 179.2(3) ?
    C9B N2B C8B C2B . . . . -2.3(4) ?
    N1B C2B C8B O2B . . . . -56.4(4) ?
    C14B C2B C8B O2B . . . . -178.7(3) ?
    C1B C2B C8B O2B . . . . 56.2(4) ?
    N1B C2B C8B N2B . . . . 125.1(3) ?
    C14B C2B C8B N2B . . . . 2.8(3) ?
    C1B C2B C8B N2B . . . . -122.3(3) ?
    C8B N2B C9B C10B . . . . -175.8(4) ?
    C8B N2B C9B C14B . . . . 0.8(4) ?
    C14B C9B C10B C11B . . . . -2.0(6) ?
    N2B C9B C10B C11B . . . . 174.2(4) ?
    C9B C10B C11B C12B . . . . 0.5(7) ?
    C10B C11B C12B C13B . . . . -0.3(7) ?
    C11B C12B C13B C14B . . . . 1.3(6) ?
    C12B C13B C14B C9B . . . . -2.7(5) ?
    C12B C13B C14B C2B . . . . -176.1(3) ?
    C10B C9B C14B C13B . . . . 3.1(5) ?
    N2B C9B C14B C13B . . . . -173.7(3) ?
    C10B C9B C14B C2B . . . . 178.0(3) ?
    N2B C9B C14B C2B . . . . 1.2(4) ?
    N1B C2B C14B C13B . . . . 48.2(4) ?
    C8B C2B C14B C13B . . . . 171.5(3) ?
    C1B C2B C14B C13B . . . . -70.7(4) ?
    N1B C2B C14B C9B . . . . -125.7(3) ?
    C8B C2B C14B C9B . . . . -2.4(3) ?
    C1B C2B C14B C9B . . . . 115.4(3) ?
    C3B C4B C16B C17B . . . . -130.5(5) ?
    C1B C4B C16B C17B . . . . 105.8(5) ?
    C3B C4B C16B C21B . . . . 45.6(5) ?
    C1B C4B C16B C21B . . . . -78.1(4) ?
    C21B C16B C17B C18B . . . . 0.1(9) ?
    C4B C16B C17B C18B . . . . 176.4(5) ?
    C16B C17B C18B C19B . . . . 2.1(11) ?
    C17B C18B C19B C20B . . . . -2.9(11) ?
    C18B C19B C20B C21B . . . . 1.5(10) ?
    C17B C16B C21B C20B . . . . -1.4(7) ?
    C4B C16B C21B C20B . . . . -177.5(4) ?
    C19B C20B C21B C16B . . . . 0.7(7) ?
loop_
    _geom_hbond_atom_site_label_D
    _geom_hbond_atom_site_label_H
    _geom_hbond_atom_site_label_A
    _geom_hbond_site_symmetry_A
    _geom_hbond_distance_DH
    _geom_hbond_distance_HA
    _geom_hbond_distance_DA
    _geom_hbond_angle_DHA
    N2B H2B O2A . 0.86 2.17 2.794(3) 129
    N6A H6A N1B 3_455 0.86 2.28 3.083(3) 156
    C4B H4B O1A 3_545 0.98 2.36 3.290(3) 159
    N6B H6B O1A 4_545 0.86 2.18 2.836(3) 133
    N2A H2A Cg1 7_555 0.86 2.95 3.806(3) 170
data_global
_journal_date_recd_electronic     2011-12-22
_journal_date_accepted     2011-12-30
_journal_name_full     'Acta Crystallographica, Section E'
_journal_year     2012
_journal_volume     68
_journal_issue      2
_journal_page_first     o343
_journal_page_last     o343
_journal_paper_category     QO
_journal_paper_doi     10.1107/S1600536811056236
_journal_coeditor_code     GO2041
_publ_contact_author_name     'Sampath Natarajan'
_publ_contact_author_address
;   Department of Advanced Technology Fusion,
    Konkuk University
    1 Hwayang-dong, Gwangjin-gu
    Seoul 143 701
    Republic of Korea
;
_publ_contact_author_email     sampath@konkuk.ac.kr
_publ_contact_author_fax     +82-2-444-6707
_publ_contact_author_phone     +82-2-450-4151
_publ_section_title
;\
1'-Methyl-4'-phenyl-2''-sulfanylidenedispiro[indoline-3,2'-pyrrolidine-3',5''-\
1,3-thiazolidine]-2,4''-dione
;
loop_
    _publ_author_name
    _publ_author_address
    'Natarajan, Sampath'
;
Department of Advanced Technology Fusion
Konkuk University
1 Hwayang-dong, Gwangjin-gu
Seoul 143 701
Republic of Korea
;
    'Mathews, Rita'
;
Department of Advanced Technology Fusion
Konkuk University
1 Hwayang-dong, Gwangjin-gu
Seoul 143 701
Republic of Korea
;
