# Supplementary material for: 1′-Methyl-4′-phenyl-2′′-sulfanylidene­dispiro­[indoline-3,2′-pyrrolidine-3′,5′′-1,3-thia­zolidine]-2,4′′-dione
Source: Acta Crystallogr Sect E Struct Rep Online. 2012 Jan 11;68(Pt 2):o343. doi: 10.1107/S1600536811056236 (PMC3275027; doi:10.1107/S1600536811056236)
Supplement: Supplementary file 2 [file e-68-0o343-Isup2.hkl]

#
# h,k,l, Fc-squared, Fo-squared, sigma(Fo-squared) and status flag
#
data_I
_shelx_title ' pctch_ in C2/c'
_shelx_refln_list_code          4
_shelx_F_calc_maximum      529.70
_exptl_crystal_F_000      3296.00
_reflns_d_resolution_high  0.7566
 
loop_
 _symmetry_equiv_pos_as_xyz
 'x, y, z'
 '-x, y, -z+1/2'
 'x+1/2, y+1/2, z'
 '-x+1/2, y+1/2, -z+1/2'
 '-x, -y, -z'
 'x, -y, z-1/2'
 '-x+1/2, -y+1/2, -z'
 'x+1/2, -y+1/2, z-1/2'
 
_cell_length_a    24.2588
_cell_length_b    13.3595
_cell_length_c    23.6278
_cell_angle_alpha  90.000
_cell_angle_beta   90.418
_cell_angle_gamma  90.000
 
_shelx_F_squared_multiplier     1.000
 
loop_
 _refln_index_h
 _refln_index_k
 _refln_index_l
 _refln_F_squared_calc
 _refln_F_squared_meas
 _refln_F_squared_sigma
 _refln_observed_status
   4   0   0   153742.33   151487.61    603.55 o
   6   0   0    56688.20    59662.53    332.72 o
   8   0   0      158.41      114.58     25.04 o
  10   0   0    15773.68    14995.85    205.21 o
  12   0   0     3547.24     3128.05    106.30 o
  14   0   0    11653.76    12374.10    229.73 o
  16   0   0     1258.22      989.70     80.82 o
  18   0   0    28297.42    30263.76    459.26 o
  20   0   0      175.80      235.62     72.71 o
  22   0   0     2394.14     2121.58    137.72 o
  24   0   0     1506.56     1403.82    128.82 o
  26   0   0     1277.28     1342.95    128.48 o
  28   0   0      202.42      360.43    122.58 o
  30   0   0        0.57       69.84    103.57 o
  32   0   0       17.84      629.96    196.31 o
   1   1   0    30668.65    30441.44    267.98 o
   3   1   0    24374.36    24061.43    171.35 o
   5   1   0        8.23       53.34     11.83 o
   7   1   0    73768.03    79131.93    297.38 o
   9   1   0    23511.13    24345.64    231.00 o
  11   1   0    19415.65    19947.35    177.49 o
  13   1   0     1242.61     1362.62     54.88 o
  15   1   0      315.46      424.86     42.24 o
  17   1   0     1154.77     1126.39     63.61 o
  19   1   0      265.43      334.25     47.47 o
  21   1   0     2199.69     2261.86     98.16 o
  23   1   0      155.72      122.49     52.10 o
  25   1   0     2277.41     2278.39    119.95 o
  27   1   0     1078.51      910.49    107.39 o
  29   1   0       28.62      159.84     72.61 o
  31   1   0      122.65      271.69     88.00 o
   0   2   0     8553.82     9345.10     85.91 o
   2   2   0      584.78      767.25     22.77 o
   4   2   0    53720.87    55478.48    321.98 o
   6   2   0    69328.50    69242.84    264.42 o
   8   2   0     5268.77     4172.94     69.32 o
  10   2   0     9750.80    11573.45    150.74 o
  12   2   0     3045.31     2773.33     67.45 o
  14   2   0     6016.66     5460.37    101.73 o
  16   2   0      500.72      450.69     43.02 o
  18   2   0     8488.42     8029.35    154.86 o
  20   2   0      606.60      568.42     58.75 o
  22   2   0     2507.06     2251.56    100.75 o
  24   2   0       39.98       54.65     70.91 o
  26   2   0      293.63      541.68     79.82 o
  28   2   0      281.09      320.96     75.52 o
  30   2   0       16.42      155.38     76.88 o
   1   3   0    10202.42     9429.12     73.66 o
   3   3   0      349.63      513.95     25.35 o
   5   3   0     1441.49     1156.06     53.20 o
   7   3   0       99.15       91.49     20.76 o
   9   3   0    50243.78    53502.82    272.24 o
  11   3   0      427.52      559.44     37.33 o
  13   3   0    17214.04    18294.66    191.65 o
  15   3   0     2192.78     2289.46     76.99 o
  17   3   0     1276.98     1333.74     69.65 o
  19   3   0     2128.62     2030.97     88.44 o
  21   3   0        0.26      112.87     58.97 o
  23   3   0     1714.50     1794.08    109.74 o
  25   3   0     1302.32     1450.96    102.86 o
  27   3   0       98.01       68.76     67.68 o
  29   3   0      252.61      266.43     75.84 o
  31   3   0      303.34      331.06     90.87 o
   0   4   0      328.95      356.68     53.01 o
   2   4   0     2626.53     2560.36     42.48 o
   4   4   0     4375.94     4191.05    145.48 o
   6   4   0     8259.14     9150.31     90.09 o
   8   4   0        0.10       58.30     20.72 o
  10   4   0     9198.06     9074.45    116.64 o
  12   4   0     2443.80     2516.15     70.27 o
  14   4   0       14.35       46.96     34.01 o
  16   4   0     2601.17     2785.79     90.04 o
  18   4   0       26.96      105.41     48.78 o
  20   4   0     4688.38     4708.61    150.81 o
  22   4   0     1163.15     1213.48     90.79 o
  24   4   0      256.24      380.05     74.41 o
  26   4   0      338.57      440.78     80.97 o
  28   4   0      285.19      298.63     75.23 o
  30   4   0       64.87       47.38     75.38 o
   1   5   0      566.27      845.93     33.17 o
   3   5   0     1351.70     1294.66     36.94 o
   5   5   0       14.44       64.79     17.01 o
   7   5   0     3958.58     3421.04     59.85 o
   9   5   0    19687.56    19899.39    162.59 o
  11   5   0      969.88      958.38     54.73 o
  13   5   0     9253.90     9001.79    265.91 o
  15   5   0     1348.94     1367.71     75.96 o
  17   5   0       92.18      111.49     62.31 o
  19   5   0       56.54      179.30     53.27 o
  21   5   0     1632.50     1489.77    130.82 o
  23   5   0      217.86      319.55     69.19 o
  25   5   0     1306.03     1306.39    104.98 o
  27   5   0      147.44       91.83     71.03 o
  29   5   0      155.47      262.12     87.59 o
   0   6   0    11124.96    11119.68    202.01 o
   2   6   0      743.38      851.03     35.61 o
   4   6   0    18290.78    18567.26    181.40 o
   6   6   0     1129.33     1500.35     59.42 o
   8   6   0      254.26      481.43     41.79 o
  10   6   0       12.99      184.56     37.43 o
  12   6   0     3612.33     3097.02    100.17 o
  14   6   0     2604.97     2804.47    100.10 o
  16   6   0      290.08      439.04     57.29 o
  18   6   0     2636.64     3104.21    121.43 o
  20   6   0       91.65      178.38     57.93 o
  22   6   0       59.34      152.43     61.51 o
  24   6   0      103.98      149.87     67.93 o
  26   6   0      564.74      554.74     86.06 o
  28   6   0       62.00       34.09     88.68 o
  30   6   0       23.69     -159.11    159.11 o
   1   7   0    13845.73    13725.14    138.57 o
   3   7   0    21619.69    21260.80    172.88 o
   5   7   0        0.20       95.86     24.11 o
   7   7   0    19257.20    19371.27    217.57 o
   9   7   0     2496.23     2362.43     83.07 o
  11   7   0     1364.34     1424.15     73.52 o
  13   7   0     2577.81     2436.36    123.57 o
  15   7   0     4187.44     4242.28    131.44 o
  17   7   0     1548.88     1810.84     96.15 o
  19   7   0      193.68      171.29     61.75 o
  21   7   0     1329.17     1336.98     95.75 o
  23   7   0        7.03       92.57     63.40 o
  25   7   0     2710.58     2794.01    139.32 o
  27   7   0      880.77     1022.02    114.51 o
  29   7   0      221.15     -173.68    173.68 o
   0   8   0    99987.16   101548.35    851.85 o
   2   8   0        0.72       13.85     27.41 o
   4   8   0     7471.45     8191.56    114.39 o
   6   8   0     3229.94     3330.41     97.08 o
   8   8   0     1106.18     1164.09     64.92 o
  10   8   0      476.07      399.89     49.46 o
  12   8   0     5268.41     5094.25    135.27 o
  14   8   0      196.78      299.22     88.13 o
  16   8   0      793.25      944.20     74.57 o
  18   8   0     7812.18     8684.30    203.10 o
  20   8   0      367.65      660.47    111.24 o
  22   8   0      432.11      537.46    121.02 o
  24   8   0     1179.84      934.48    112.26 o
  26   8   0      322.92      491.32     96.04 o
  28   8   0      696.08      482.66    153.52 o
   1   9   0       25.46       82.33     31.05 o
   3   9   0      309.95      394.19     65.63 o
   5   9   0     4600.91     4667.48    117.47 o
   7   9   0     5234.32     4965.76    125.51 o
   9   9   0       46.36       36.80     41.38 o
  11   9   0      121.31      216.67     47.87 o
  13   9   0      179.51      274.21     55.15 o
  15   9   0      436.97      590.76     91.08 o
  17   9   0      502.81      444.38     66.43 o
  19   9   0      113.60      139.67     61.14 o
  21   9   0      164.33      323.97     77.67 o
  23   9   0      460.68      524.49     96.87 o
  25   9   0     2631.34     2328.38    147.94 o
  27   9   0     1296.66     1062.70    171.28 o
   0  10   0    26756.55    25658.67    435.82 o
   2  10   0      144.78      253.88     47.54 o
   4  10   0     1467.28     1324.21     70.12 o
   6  10   0      146.58      104.39     42.89 o
   8  10   0      581.34      629.12     62.58 o
  10  10   0      341.51      258.36     65.89 o
  12  10   0      863.77     1015.49     78.15 o
  14  10   0      610.99      738.15     73.46 o
  16  10   0       50.77      176.36     60.46 o
  18  10   0     4054.80     3875.46    147.54 o
  20  10   0      454.14      448.56     84.98 o
  22  10   0      660.60      665.14     99.37 o
  24  10   0     1231.59     1264.83    186.01 o
  26  10   0      644.23      993.57    229.74 o
   1  11   0      130.70      194.36     53.16 o
   3  11   0       56.55      108.94     47.09 o
   5  11   0        8.82       96.16     49.93 o
   7  11   0    11708.80    11024.95    232.85 o
   9  11   0      383.91      518.54     66.11 o
  11  11   0       33.43       39.28     56.70 o
  13  11   0      194.06      249.55     68.25 o
  15  11   0       54.82       72.99     63.10 o
  17  11   0     1313.38     1266.14     96.39 o
  19  11   0      342.50      218.72     95.18 o
  21  11   0        1.42      141.32     92.10 o
  23  11   0        5.70      200.43    117.24 o
  25  11   0      421.38      428.27    198.18 o
   0  12   0     1704.62     2059.73    150.54 o
   2  12   0      304.80      380.58     66.98 o
   4  12   0      141.18      179.72     59.88 o
   6  12   0       54.15       25.61     71.96 o
   8  12   0      377.79      482.51     75.52 o
  10  12   0       44.63      137.34     67.87 o
  12  12   0      680.05      653.77     85.19 o
  14  12   0        0.54       59.75     71.52 o
  16  12   0      433.34      578.16    106.76 o
  18  12   0      148.67      232.43    100.88 o
  20  12   0      614.49      706.76    129.98 o
  22  12   0        8.10      267.30    128.36 o
   1  13   0      754.17      785.47    172.01 o
   3  13   0      599.59      355.26    111.83 o
   5  13   0     1101.97     1217.09    144.55 o
   7  13   0      132.03      188.06    102.40 o
   9  13   0      426.37      539.37     94.01 o
  11  13   0      574.58      434.27     89.28 o
  13  13   0       93.79      331.15     93.86 o
  15  13   0        7.95       63.60    179.11 o
  17  13   0      260.85      800.85    357.36 o
  19  13   0       20.09      126.53    268.94 o
  21  13   0      471.32      627.85    168.27 o
   0  14   0     1579.26     1552.04    223.92 o
   2  14   0       26.33       16.75    149.96 o
   4  14   0       84.45      176.49     97.74 o
   6  14   0       32.23      340.15    117.08 o
   8  14   0       13.13      262.64    112.01 o
  10  14   0      159.50       79.27    106.98 o
  12  14   0      191.35      249.58    182.60 o
  14  14   0      313.72      577.78    139.34 o
  16  14   0      342.00      248.70    254.76 o
  18  14   0      310.33      384.42    131.98 o
   1  15   0      804.52      816.86    140.96 o
   3  15   0     1225.53     1243.64    158.01 o
   5  15   0      177.31      183.32    110.04 o
   7  15   0     2365.24     2023.94    197.56 o
   9  15   0       12.97       56.37    175.99 o
  11  15   0      683.24      694.89    193.96 o
  13  15   0       28.28      117.74    184.69 o
  15  15   0       77.24      340.60    218.84 o
   0  16   0     2245.20     1628.02    261.01 o
   2  16   0      220.79      324.21    138.10 o
   4  16   0      153.39      135.12    111.64 o
   6  16   0      323.59      441.31    136.13 o
   8  16   0      318.63      184.86    193.31 o
  10  16   0       98.45      -22.99    146.58 o
  12  16   0      136.34      160.16    180.14 o
   1  17   0      449.55      550.48    149.50 o
   3  17   0      915.07      961.60    161.11 o
   5  17   0        0.35       80.96    190.90 o
   7  17   0      627.92      547.77    210.63 o
 -31   1   1      150.46      372.57     90.21 o
 -29   1   1       28.19       -6.62     99.88 o
 -27   1   1      143.79      145.60     66.21 o
 -25   1   1       32.23      196.47     67.65 o
 -23   1   1     3672.73     3784.31    130.19 o
 -21   1   1      333.50      389.39     69.57 o
 -19   1   1       53.34      103.54     43.50 o
 -17   1   1       31.52       28.38     48.69 o
 -15   1   1    17937.98    18550.63    206.96 o
 -13   1   1      116.50      262.88     33.51 o
 -11   1   1      688.54      424.82     32.41 o
  -9   1   1    20117.82    20799.31    162.66 o
  -7   1   1     3385.45     3604.71     59.19 o
  -5   1   1    38267.49    37549.70    349.17 o
  -3   1   1    21720.98    21740.31    155.71 o
  -1   1   1    86709.59    82571.94   2463.04 o
   1   1   1    23290.64    23572.31    415.54 o
   3   1   1    29757.06    29631.71    246.02 o
   5   1   1    39981.64    41917.56    180.79 o
   7   1   1      536.80      767.62     34.99 o
   9   1   1    14965.68    14856.04    137.72 o
  11   1   1      722.95      760.22     38.60 o
  13   1   1      707.43      653.83     41.01 o
  15   1   1      523.96      624.15     58.65 o
  17   1   1      170.36      345.08     47.27 o
  19   1   1        6.64      148.95     54.19 o
  21   1   1        2.08       49.02     61.96 o
  23   1   1      308.39      290.97     58.07 o
  25   1   1      627.97      669.84     67.74 o
  27   1   1      152.43      229.95     71.38 o
  29   1   1       16.18      157.08     69.75 o
  31   1   1      123.38      174.78     74.26 o
 -30   2   1       19.20      162.15     73.40 o
 -28   2   1        0.15      108.28     68.11 o
 -26   2   1       10.30      101.50     64.56 o
 -24   2   1      307.77      331.61     69.06 o
 -22   2   1     5294.19     5464.98    180.36 o
 -20   2   1     3124.09     3010.21    107.22 o
 -18   2   1    14060.47    13758.24    202.28 o
 -16   2   1     5872.29     5423.70    119.35 o
 -14   2   1     1530.96     1840.36     66.12 o
 -12   2   1     3090.97     2219.51     78.02 o
 -10   2   1    19486.10    20119.47    170.30 o
  -8   2   1    55664.78    57067.23    264.44 o
  -6   2   1    17928.17    16366.86    117.32 o
  -4   2   1    85957.06    86940.39    351.42 o
  -2   2   1    47322.59    48839.11    291.65 o
   0   2   1     6882.29     6760.17     51.72 o
   2   2   1    31498.51    31673.63    213.46 o
   4   2   1    54872.75    56302.94    353.12 o
   6   2   1     4168.44     3726.92     57.31 o
   8   2   1    35212.83    36263.52    285.82 o
  10   2   1     2819.49     2545.91     62.41 o
  12   2   1      914.43     1277.87     50.73 o
  14   2   1      271.58      302.96     36.29 o
  16   2   1      538.41      744.60     52.61 o
  18   2   1      219.26      225.85     44.79 o
  20   2   1       70.54      111.72     45.39 o
  22   2   1      114.02      238.49     57.05 o
  24   2   1     1672.74     1511.91    104.02 o
  26   2   1     1179.18     1169.15     98.94 o
  28   2   1      273.78      309.31     76.78 o
  30   2   1        0.66      118.75     70.43 o
 -31   3   1       30.06      164.88     93.02 o
 -29   3   1       81.23      165.73     89.82 o
 -27   3   1       26.47       57.55     67.36 o
 -25   3   1      572.72      500.52     77.90 o
 -23   3   1      518.79      614.86     79.12 o
 -21   3   1     1864.74     2062.85    107.20 o
 -19   3   1       40.95      -14.12     49.49 o
 -17   3   1     3841.61     4029.14    109.16 o
 -15   3   1     7032.36     6728.43    127.18 o
 -13   3   1    14617.56    14013.37    166.47 o
 -11   3   1     8306.34     8668.79    123.25 o
  -9   3   1     4504.99     3525.10     68.62 o
  -7   3   1     4547.95     4462.94     65.77 o
  -5   3   1     2708.32     2620.53     57.32 o
  -3   3   1    89149.13    90254.17    402.39 o
  -1   3   1       61.14       64.11     11.33 o
   1   3   1     2248.75     2625.97     39.95 o
   3   3   1    72173.02    73840.59    276.35 o
   5   3   1   104310.30   102317.17    461.93 o
   7   3   1   147392.95   152313.11    462.73 o
   9   3   1      996.85     1246.99     44.32 o
  11   3   1     7208.01     7059.73    108.65 o
  13   3   1     1644.93     1596.19     60.42 o
  15   3   1      514.55      283.99     39.68 o
  17   3   1     9544.73     9334.98    162.06 o
  19   3   1     1709.65     1772.09     84.90 o
  21   3   1     2377.95     2467.16    116.20 o
  23   3   1     2531.84     2637.20    156.06 o
  25   3   1     2146.86     2077.39    137.53 o
  27   3   1       51.42      185.68     83.67 o
  29   3   1       52.61      150.57     73.37 o
  31   3   1        0.04        8.80    118.39 o
 -30   4   1      179.42      127.04     73.02 o
 -28   4   1      207.22      169.07     74.61 o
 -26   4   1        0.06      -61.70     61.70 o
 -24   4   1     2147.91     2176.94    121.26 o
 -22   4   1      126.96      200.22     59.54 o
 -20   4   1     2238.38     2145.09    108.24 o
 -18   4   1     2030.30     2130.58    102.10 o
 -16   4   1      125.13       97.85     58.15 o
 -14   4   1      456.15      547.44     45.70 o
 -12   4   1       96.87      252.92     40.09 o
 -10   4   1      747.78      510.95     33.50 o
  -8   4   1     1365.79     1328.54     45.84 o
  -6   4   1    17591.72    18105.92    168.30 o
  -4   4   1      543.85      565.26     41.51 o
  -2   4   1     7577.38     7980.17    118.11 o
   0   4   1    35505.13    37341.71    177.00 o
   2   4   1     1092.49      832.33     28.04 o
   4   4   1       66.42      125.90     16.79 o
   6   4   1     8973.19     7762.81     87.96 o
   8   4   1    55822.56    57955.22    618.69 o
  10   4   1    26277.03    28330.95    300.01 o
  12   4   1       18.02       41.81     26.44 o
  14   4   1    12714.21    12149.56    163.65 o
  16   4   1    15564.52    14483.24    193.27 o
  18   4   1     5656.67     6479.50    163.46 o
  20   4   1        8.53       18.23     60.50 o
  22   4   1     1713.81     1869.87    107.39 o
  24   4   1     1311.87     1200.63     96.65 o
  26   4   1      183.62      247.06     96.98 o
  28   4   1      447.99      253.50     76.17 o
  30   4   1       22.64       -1.59    102.79 o
 -29   5   1       15.72       70.83     71.75 o
 -27   5   1       37.07      137.65     70.47 o
 -25   5   1       93.95      207.42     70.00 o
 -23   5   1        4.95       28.89     59.41 o
 -21   5   1     2588.96     2765.03    125.83 o
 -19   5   1      345.05      442.72     64.39 o
 -17   5   1    21431.54    20602.44    362.85 o
 -15   5   1    15304.70    13967.48    401.63 o
 -13   5   1    16766.55    17796.92    233.71 o
 -11   5   1     5275.79     6036.14     98.31 o
  -9   5   1      335.32      412.56     29.50 o
  -7   5   1     5399.08     4982.85     99.57 o
  -5   5   1       45.85       10.82     23.63 o
  -3   5   1    10508.20     9697.74    110.96 o
  -1   5   1     6785.92     6905.13     81.11 o
   1   5   1     4399.36     5025.41     70.70 o
   3   5   1    25243.07    22866.60    153.83 o
   5   5   1    21119.13    21797.23    154.17 o
   7   5   1    68911.73    72842.38    457.52 o
   9   5   1    22261.19    22971.13    366.38 o
  11   5   1     7040.35     6441.96    106.18 o
  13   5   1     6186.10     6128.53    113.24 o
  15   5   1      217.79      363.77     54.77 o
  17   5   1     3351.52     3447.91    122.76 o
  19   5   1     1667.15     1643.05     94.94 o
  21   5   1        3.53      121.75     71.56 o
  23   5   1      132.76       26.65     80.02 o
  25   5   1     2383.88     2529.62    130.73 o
  27   5   1      833.21      589.44     99.03 o
  29   5   1        1.45        2.22     85.59 o
 -30   6   1      108.05      378.59    189.41 o
 -28   6   1      150.76      297.29     96.69 o
 -26   6   1       31.92      138.74     84.66 o
 -24   6   1     2190.26     2352.45    127.08 o
 -22   6   1     1190.64     1299.99     97.53 o
 -20   6   1     3488.28     3232.14    132.73 o
 -18   6   1     2547.93     2435.58    112.51 o
 -16   6   1     1260.72     1380.30     82.94 o
 -14   6   1     2074.83     2046.34     89.14 o
 -12   6   1      116.95      240.86     43.32 o
 -10   6   1    20263.94    20199.70    233.02 o
  -8   6   1    12873.92    13158.23    176.24 o
  -6   6   1      476.56      579.34     40.75 o
  -4   6   1     5555.75     5703.19     76.43 o
  -2   6   1     1204.29     1282.55     40.96 o
   0   6   1    18254.01    17756.13    145.69 o
   2   6   1     2214.20     2752.56     62.00 o
   4   6   1      247.24      225.83     34.22 o
   6   6   1     8740.94     9250.68    107.20 o
   8   6   1      680.82      364.76     30.18 o
  10   6   1      928.05      770.30     52.47 o
  12   6   1     1941.25     2042.04     83.08 o
  14   6   1     1630.63     1579.77     77.78 o
  16   6   1     9560.91     8840.81    185.62 o
  18   6   1     1306.90     1563.09     92.15 o
  20   6   1       43.12      190.78     58.51 o
  22   6   1      513.43      725.49     81.91 o
  24   6   1       98.57       88.93     79.69 o
  26   6   1      931.01     1045.39    114.17 o
  28   6   1       49.92      113.62     85.16 o
 -29   7   1       31.26     -166.66    166.66 o
 -27   7   1      111.46       12.04     80.30 o
 -25   7   1        2.03       94.76     73.20 o
 -23   7   1      106.46      130.11     70.00 o
 -21   7   1     1042.08      916.69     88.99 o
 -19   7   1       63.88      132.95     60.26 o
 -17   7   1     5317.38     4750.46    208.69 o
 -15   7   1     6058.39     5730.51    152.88 o
 -13   7   1     2761.69     2362.70     99.79 o
 -11   7   1      118.50      202.47     46.89 o
  -9   7   1      598.18      769.25     53.79 o
  -7   7   1        5.21      176.59     36.39 o
  -5   7   1     1297.96     1442.83    101.09 o
  -3   7   1     7966.04     7613.65    126.25 o
  -1   7   1      545.11      516.12     34.05 o
   1   7   1     1206.72     1510.89     50.29 o
   3   7   1     2306.23     2278.69     60.00 o
   5   7   1     2304.94     2569.93     78.53 o
   7   7   1     5752.58     5074.43    112.38 o
   9   7   1     7342.47     7710.97    145.23 o
  11   7   1      290.11      368.26     45.40 o
  13   7   1     3145.39     2771.03    100.31 o
  15   7   1     1120.38      881.94     70.12 o
  17   7   1      879.44     1029.56     78.61 o
  19   7   1      510.06      586.33     70.47 o
  21   7   1       23.68       79.27     62.31 o
  23   7   1      388.83      286.16     83.93 o
  25   7   1     2121.63     1854.33    136.43 o
  27   7   1      510.46      525.79     99.23 o
  29   7   1      695.03      436.24    198.36 o
 -28   8   1      136.08       98.39    135.33 o
 -26   8   1       25.39        2.30     86.25 o
 -24   8   1       76.88      124.87     68.84 o
 -22   8   1      260.69      243.92     68.92 o
 -20   8   1     1270.38     1256.50     92.56 o
 -18   8   1      113.82      228.72     62.45 o
 -16   8   1     1076.11     1002.83     79.91 o
 -14   8   1      130.69      137.86     49.65 o
 -12   8   1     2399.75     2402.84     98.45 o
 -10   8   1     1112.28     1170.88     70.95 o
  -8   8   1     1024.33      996.99     61.83 o
  -6   8   1     1019.00     1246.25     64.67 o
  -4   8   1       18.24       56.07     33.46 o
  -2   8   1     9815.80     9725.56    127.00 o
   0   8   1     1958.11     2088.23     64.24 o
   2   8   1      138.48      136.96     30.91 o
   4   8   1     4584.36     5402.29     95.71 o
   6   8   1      375.67      310.23     41.67 o
   8   8   1     5472.90     5402.69    126.08 o
  10   8   1      273.25      357.01     47.56 o
  12   8   1     1154.15     1242.63     71.52 o
  14   8   1       50.03      169.35     49.28 o
  16   8   1       29.76       62.58     51.45 o
  18   8   1     1595.62     1590.38     96.13 o
  20   8   1        1.91       -3.97     54.56 o
  22   8   1       19.02      118.57     97.78 o
  24   8   1      119.26      110.25     86.47 o
  26   8   1       40.40      173.55    116.73 o
  28   8   1       24.92       35.50    130.90 o
 -27   9   1       54.71       48.65    111.48 o
 -25   9   1        7.15      145.63     87.89 o
 -23   9   1      301.07      307.82     73.94 o
 -21   9   1       50.99       37.51     62.31 o
 -19   9   1      530.44      681.63     77.95 o
 -17   9   1        7.28       90.56     59.36 o
 -15   9   1       88.81      134.28     54.80 o
 -13   9   1      364.04      476.07     60.80 o
 -11   9   1     1135.35     1331.91     79.15 o
  -9   9   1      770.29      861.36     69.41 o
  -7   9   1     1774.85     1661.15     79.66 o
  -5   9   1       36.85       70.40     38.43 o
  -3   9   1      908.49      932.08     69.85 o
  -1   9   1     2575.44     2759.29     75.66 o
   1   9   1      355.15      265.30     44.91 o
   3   9   1      230.08      198.23     37.85 o
   5   9   1      465.90      650.20     56.90 o
   7   9   1      192.86      155.25     42.93 o
   9   9   1       71.87      109.89     53.75 o
  11   9   1      276.23      310.18     50.00 o
  13   9   1      649.84      513.55     70.07 o
  15   9   1      945.38      997.50     81.50 o
  17   9   1       13.26       52.57     56.01 o
  19   9   1      958.20      851.60    118.27 o
  21   9   1       13.26      171.80     75.11 o
  23   9   1      279.58      316.63     84.21 o
  25   9   1        0.84      150.62    110.54 o
  27   9   1        8.87      156.51    130.60 o
 -26  10   1       15.12       86.04    170.29 o
 -24  10   1        1.65        2.33    141.19 o
 -22  10   1       88.62      171.24     91.46 o
 -20  10   1      185.31      303.87     71.42 o
 -18  10   1     3760.91     3731.07    146.64 o
 -16  10   1      283.75      406.64     69.52 o
 -14  10   1     2404.90     2372.16    128.02 o
 -12  10   1     1352.48     1369.82     87.06 o
 -10  10   1     4622.66     4569.50    137.92 o
  -8  10   1        0.28      177.01     50.78 o
  -6  10   1      122.96       81.29     44.19 o
  -4  10   1     1089.29     1060.45     67.75 o
  -2  10   1        0.36       57.15     45.58 o
   0  10   1     2967.08     2694.30     90.22 o
   2  10   1      404.48      444.24     49.88 o
   4  10   1      646.10      627.88     56.53 o
   6  10   1      178.29      220.57     49.18 o
   8  10   1     3972.14     4030.72    127.59 o
  10  10   1     1444.70     1770.28     90.84 o
  12  10   1      160.54      196.29     52.54 o
  14  10   1      648.28      700.87     72.22 o
  16  10   1        4.51      117.97     60.82 o
  18  10   1        6.01      119.23     69.62 o
  20  10   1      435.81      502.03     93.25 o
  22  10   1       56.57      122.71     78.71 o
  24  10   1      244.78      306.96     89.72 o
  26  10   1       29.82       99.23    125.58 o
 -25  11   1      227.37      339.67    194.10 o
 -23  11   1      123.56      207.40    132.29 o
 -21  11   1      767.62      783.02    120.12 o
 -19  11   1       59.04      210.22     77.32 o
 -17  11   1      620.48      767.51     94.37 o
 -15  11   1      979.40     1159.16    103.42 o
 -13  11   1     2551.02     2362.82    128.60 o
 -11  11   1      553.51      709.28     85.07 o
  -9  11   1      608.52      614.04     68.24 o
  -7  11   1        1.12      164.45     53.53 o
  -5  11   1       46.75       94.10     66.69 o
  -3  11   1       73.25      179.04     50.41 o
  -1  11   1      902.01      842.17     73.75 o
   1  11   1    14201.16    13382.39    237.30 o
   3  11   1     3973.50     4093.29    137.00 o
   5  11   1      435.86      491.86     62.44 o
   7  11   1      457.52      563.45     61.51 o
   9  11   1     2210.18     2056.10     99.95 o
  11  11   1     2894.19     2539.29    113.07 o
  13  11   1        8.31      -20.81     52.37 o
  15  11   1      508.84      396.23     68.49 o
  17  11   1     3593.90     3227.58    154.63 o
  19  11   1       26.35       29.90     73.40 o
  21  11   1     1306.68     1373.43    118.13 o
  23  11   1        0.71      111.68     99.49 o
  25  11   1      288.78      351.48    211.23 o
 -22  12   1      121.06      298.97    187.91 o
 -20  12   1     1024.88     1005.47    126.96 o
 -18  12   1     3771.91     3576.49    254.34 o
 -16  12   1      856.79      750.09     95.86 o
 -14  12   1      255.54      202.18     77.34 o
 -12  12   1        5.10      101.02     67.12 o
 -10  12   1       61.65       66.45     65.26 o
  -8  12   1     1848.97     2109.97    117.06 o
  -6  12   1      167.84      333.71     67.51 o
  -4  12   1     3856.97     3374.42    163.46 o
  -2  12   1      358.74      433.17     79.74 o
   0  12   1    10005.89     9230.81    309.07 o
   2  12   1      194.99      295.87     75.32 o
   4  12   1     4064.86     4245.19    176.47 o
   6  12   1      876.86      854.49     96.76 o
   8  12   1     4094.17     4053.93    134.39 o
  10  12   1     5086.37     5240.01    158.89 o
  12  12   1       46.24      115.17     61.63 o
  14  12   1     1714.91     1908.56    142.64 o
  16  12   1     1262.48     1461.29    121.22 o
  18  12   1      142.93      212.77     93.35 o
  20  12   1        1.44      151.26     97.07 o
  22  12   1      178.99      234.94    140.37 o
 -21  13   1        0.06       22.66    127.37 o
 -19  13   1        5.24       81.87     99.65 o
 -17  13   1     2669.52     2402.74    146.97 o
 -15  13   1     2744.91     2500.33    144.67 o
 -13  13   1     1587.22     1415.73    112.42 o
 -11  13   1     1950.14     1977.69    123.10 o
  -9  13   1        3.83      124.89     67.50 o
  -7  13   1      294.21      243.22    110.33 o
  -5  13   1     1430.54     1469.91    126.25 o
  -3  13   1     1084.58     1303.83    114.77 o
  -1  13   1       99.00      147.33     93.32 o
   1  13   1      526.96      494.16    119.58 o
   3  13   1     2788.42     2715.41    194.14 o
   5  13   1      310.95      358.25    101.82 o
   7  13   1     2119.88     2740.31    198.43 o
   9  13   1      208.68      354.86    106.04 o
  11  13   1      107.03      282.53    119.53 o
  13  13   1      442.00      490.02    198.31 o
  15  13   1       40.29       73.53    104.34 o
  17  13   1       82.18      179.37    264.58 o
  19  13   1       80.76      218.04    126.42 o
  21  13   1      251.09      378.52    167.17 o
 -18  14   1      958.21     1172.78    163.68 o
 -16  14   1       89.35      235.71    289.55 o
 -14  14   1     1125.05     1078.24    230.08 o
 -12  14   1      252.19      429.01    102.79 o
 -10  14   1     1090.31     1176.13    159.45 o
  -8  14   1     1341.30     1296.55    154.58 o
  -6  14   1      169.28      124.53    101.39 o
  -4  14   1       85.25      134.66     96.01 o
  -2  14   1       37.09      137.64     98.60 o
   0  14   1      257.27      417.38    114.96 o
   2  14   1        0.05      235.24     96.37 o
   4  14   1       13.48      139.16    179.18 o
   6  14   1      203.95      200.73    137.17 o
   8  14   1      115.17       12.67    104.03 o
  10  14   1     1836.41     1619.86    248.55 o
  12  14   1       51.00      193.62    161.56 o
  14  14   1     1379.84     1182.67    203.77 o
  16  14   1      931.75      762.70    197.50 o
  18  14   1      302.85      757.21    176.86 o
 -15  15   1      378.88      -49.39    200.83 o
 -13  15   1      240.43      513.33    203.59 o
 -11  15   1      309.76      455.46    192.64 o
  -9  15   1      475.44      352.84    127.54 o
  -7  15   1        5.68      -68.92    234.37 o
  -5  15   1        1.52       58.43    107.13 o
  -3  15   1       70.33      100.74    102.75 o
  -1  15   1       44.20      134.00     99.79 o
   1  15   1      109.37       36.19     99.00 o
   3  15   1      585.98      539.30    124.53 o
   5  15   1        1.95       71.27    150.94 o
   7  15   1      856.99      801.47    195.79 o
   9  15   1      723.70      652.48    206.00 o
  11  15   1        0.62      136.42    171.25 o
  13  15   1        5.53      241.05    192.96 o
  15  15   1      124.99      239.17    205.32 o
 -12  16   1      503.77      671.21    236.78 o
 -10  16   1      540.24      572.19    207.07 o
  -8  16   1       52.26      181.52    132.42 o
  -6  16   1      458.25      616.78    133.61 o
  -4  16   1       27.36       -0.35    111.90 o
  -2  16   1       75.83       13.26    109.24 o
   0  16   1      346.29      171.52    125.54 o
   2  16   1      208.84      115.49    202.45 o
   4  16   1       25.67       24.24    337.09 o
   6  16   1       53.27        5.85    131.31 o
   8  16   1      271.03      228.49    179.61 o
  10  16   1      183.09      359.29    203.40 o
  12  16   1       45.66     -172.80    172.80 o
  -7  17   1        0.89      264.98    187.16 o
  -5  17   1       60.00      214.56    123.98 o
  -3  17   1      232.41      363.98    138.29 o
  -1  17   1        5.02     -123.56    123.56 o
   1  17   1       40.01       -0.68    141.73 o
   3  17   1       15.92        2.85    179.72 o
   5  17   1      126.00      353.05    198.34 o
   7  17   1      438.29      583.93    211.45 o
 -30   0   2       15.29      100.75    116.04 o
 -28   0   2     2448.06     2533.74    378.61 o
 -26   0   2     1120.23     1199.38    125.90 o
 -24   0   2      329.81      284.55     82.53 o
 -22   0   2     1904.75     1737.79    142.16 o
 -20   0   2       29.23       77.78     61.29 o
 -18   0   2     9570.73    10151.34    246.53 o
 -16   0   2     3396.09     2842.60    125.80 o
 -14   0   2      993.37     1287.29     79.78 o
 -12   0   2     1798.13     1867.04     83.51 o
 -10   0   2    64573.37    64472.85    647.51 o
  -8   0   2     7397.38     7070.59    126.23 o
  -6   0   2    60906.05    58703.89    336.65 o
  -4   0   2     9598.38     7049.26     80.57 o
  -2   0   2     6945.07     5867.70     68.22 o
   0   0   2        4.29       -2.20     17.91 o
   2   0   2      511.83       -4.80     21.19 o
   4   0   2    44188.16    46535.81    249.45 o
   6   0   2       88.06       72.29     42.95 o
   8   0   2    35898.27    35853.56    358.21 o
  10   0   2     9817.36     9161.58    160.91 o
  12   0   2      846.86     1063.59     66.19 o
  14   0   2       21.26      108.00     48.24 o
  16   0   2    14463.75    13576.09    263.93 o
  18   0   2    18017.78    16001.90    307.39 o
  20   0   2     1267.67     1453.57    113.19 o
  22   0   2     4716.47     4666.08    340.15 o
  24   0   2     2757.50     3245.56    175.51 o
  26   0   2      360.18      357.36     93.67 o
  28   0   2       32.98      150.98    107.17 o
  30   0   2      258.97      387.78    103.97 o
 -31   1   2       10.76      263.93     87.76 o
 -29   1   2       74.33       91.87     78.04 o
 -27   1   2     1243.00     1235.58     92.63 o
 -25   1   2      197.30      401.21     73.79 o
 -23   1   2     1197.63     1233.50     84.37 o
 -21   1   2      845.70      855.24     68.99 o
 -19   1   2       44.45      199.46     46.56 o
 -17   1   2    12237.47    12047.06    195.70 o
 -15   1   2     4187.95     4256.37     95.49 o
 -13   1   2     4200.23     4074.38     90.87 o
 -11   1   2    14213.90    14344.98    141.55 o
  -9   1   2    15041.24    15793.19    143.27 o
  -7   1   2     1676.48     1409.31     59.61 o
  -5   1   2     4565.73     5476.68     62.80 o
  -3   1   2    41379.95    42356.91    159.92 o
  -1   1   2   124118.63   127849.84    660.14 o
   1   1   2    20092.15    22522.24    123.52 o
   3   1   2    58020.91    54533.78    298.79 o
   5   1   2   112444.02   113356.02    999.78 o
   7   1   2      418.35      731.62     29.04 o
   9   1   2    11588.41    10299.72    158.84 o
  11   1   2      843.09      820.43     39.21 o
  13   1   2     1987.31     1883.03     63.59 o
  15   1   2    26608.75    27114.31    316.36 o
  17   1   2    23399.02    22827.72    357.69 o
  19   1   2     3841.74     3993.68    115.67 o
  21   1   2        3.77       98.17     49.62 o
  23   1   2        1.43      129.73     52.00 o
  25   1   2       34.68      167.05     58.10 o
  27   1   2      345.84      464.36     72.50 o
  29   1   2       55.43       20.65     69.70 o
  31   1   2       78.26      -37.88     90.07 o
 -30   2   2        0.18      224.77     77.73 o
 -28   2   2      692.86      847.89     93.32 o
 -26   2   2      247.71      214.20     69.14 o
 -24   2   2       77.02       95.80     56.71 o
 -22   2   2       76.63       74.86     67.18 o
 -20   2   2     1897.26     1789.09     86.05 o
 -18   2   2     2001.47     2104.39     87.08 o
 -16   2   2      287.85      404.85     45.17 o
 -14   2   2      644.14      718.29     45.97 o
 -12   2   2    11277.55    11012.11    140.55 o
 -10   2   2    16090.89    14822.81    147.35 o
  -8   2   2    52758.17    56402.59    367.39 o
  -6   2   2      267.61      188.40     18.15 o
  -4   2   2     6462.47     6921.01     99.85 o
  -2   2   2   117692.58   117828.80    359.67 o
   0   2   2    10329.75     8999.07     75.37 o
   2   2   2     9722.01    11363.38     96.08 o
   4   2   2     2356.33     3261.49     61.77 o
   6   2   2    12773.78    12128.87    104.41 o
   8   2   2     5981.93     5206.32     78.57 o
  10   2   2    10833.62     9406.75    117.52 o
  12   2   2      193.33      166.61     28.84 o
  14   2   2    16225.16    16235.13    186.43 o
  16   2   2     4344.19     4279.06    137.60 o
  18   2   2      110.87      192.76     44.90 o
  20   2   2     2374.82     2469.06     98.71 o
  22   2   2      347.96      393.63     62.00 o
  24   2   2      352.63      376.98     70.35 o
  26   2   2        3.63      111.70     69.75 o
  28   2   2      244.13      295.07     75.32 o
  30   2   2       16.49      136.57     82.98 o
 -31   3   2      116.18      194.44    107.04 o
 -29   3   2      629.34      436.58     83.25 o
 -27   3   2      176.36      143.56     67.75 o
 -25   3   2      344.64      310.70     84.71 o
 -23   3   2      404.39      314.68     66.16 o
 -21   3   2      393.15      434.19     66.32 o
 -19   3   2      574.15      707.54     67.91 o
 -17   3   2     6966.90     6485.69    136.41 o
 -15   3   2     2256.62     2418.98     84.41 o
 -13   3   2     4583.89     4158.37     92.89 o
 -11   3   2       17.07       51.73     24.72 o
  -9   3   2     2288.48     1996.81     52.91 o
  -7   3   2    20592.37    19205.71    137.36 o
  -5   3   2     4308.47     4217.18     72.14 o
  -3   3   2     4748.35     5160.98     71.21 o
  -1   3   2    15593.51    16720.81    104.80 o
   1   3   2    35175.20    35388.79    221.47 o
   3   3   2     2161.60     1744.32     37.51 o
   5   3   2    42826.14    41692.51    199.02 o
   7   3   2       29.79      148.51     21.93 o
   9   3   2     2718.19     2514.62     60.51 o
  11   3   2      971.41     1071.97     46.99 o
  13   3   2     3111.93     3579.36     86.91 o
  15   3   2      615.64      581.56     46.15 o
  17   3   2       16.55      136.79     45.44 o
  19   3   2     7529.63     6693.22    187.63 o
  21   3   2       17.04       92.63     63.94 o
  23   3   2       20.88       32.96     58.34 o
  25   3   2      295.37      181.38     67.66 o
  27   3   2      155.50      212.65     74.06 o
  29   3   2        2.42       57.91     76.27 o
  31   3   2       32.89      119.62    122.63 o
 -30   4   2       27.44      209.39     79.00 o
 -28   4   2      200.21      312.88     75.98 o
 -26   4   2      166.30      361.36     75.51 o
 -24   4   2      115.62      111.40     63.29 o
 -22   4   2      120.57       78.71     57.39 o
 -20   4   2     1258.62     1114.20     95.39 o
 -18   4   2      288.21      323.56     56.86 o
 -16   4   2        2.03      -10.88     40.57 o
 -14   4   2     3595.65     3400.03    117.38 o
 -12   4   2       38.38      119.16     29.24 o
 -10   4   2      322.99      659.07     36.43 o
  -8   4   2     2220.45     2501.67     51.58 o
  -6   4   2     5544.10     5549.27    119.88 o
  -4   4   2     3661.32     3934.19     71.82 o
  -2   4   2     1612.09     1399.03     32.18 o
   0   4   2       94.47       78.18     14.69 o
   2   4   2     2257.70     2230.83     43.77 o
   4   4   2     2411.37     2237.44     49.36 o
   6   4   2     1559.93     1460.49     41.96 o
   8   4   2    17819.13    17886.13    153.69 o
  10   4   2      850.30      945.64     43.87 o
  12   4   2        2.14       40.11     26.76 o
  14   4   2     1491.44     1672.40     65.79 o
  16   4   2       29.12      134.52     41.58 o
  18   4   2        2.74      156.40     91.72 o
  20   4   2      242.15      276.69     59.88 o
  22   4   2       63.10      193.28     61.33 o
  24   4   2      135.76      221.06     67.88 o
  26   4   2      327.63      370.17     78.37 o
  28   4   2       78.40        4.27     77.57 o
  30   4   2      118.70      165.67     85.66 o
 -29   5   2        3.49      148.83     77.23 o
 -27   5   2       27.64       99.66     77.52 o
 -25   5   2       21.15      -31.54     71.77 o
 -23   5   2      404.74      512.64     75.53 o
 -21   5   2      203.35      122.61     78.84 o
 -19   5   2      301.00      450.58     63.16 o
 -17   5   2        8.32      106.66     82.38 o
 -15   5   2     4718.23     4781.15    132.89 o
 -13   5   2     2459.48     2791.71     96.48 o
 -11   5   2     8529.18     7928.56    110.02 o
  -9   5   2     2237.12     2316.27     75.96 o
  -7   5   2        7.34      180.16     43.53 o
  -5   5   2       35.81       57.31     21.40 o
  -3   5   2     2139.52     2002.23     45.44 o
  -1   5   2     2237.98     2305.63     47.73 o
   1   5   2      367.67      556.97     27.32 o
   3   5   2      418.92      519.87     44.43 o
   5   5   2     7732.19     7652.99    143.33 o
   7   5   2     8892.67     8414.36    104.48 o
   9   5   2      408.82      355.28     32.00 o
  11   5   2      564.82      650.54     44.55 o
  13   5   2      165.31      226.83     35.79 o
  15   5   2       32.57      114.75     41.96 o
  17   5   2      241.35      216.55     54.58 o
  19   5   2       16.97      154.86     55.21 o
  21   5   2      107.11      124.79     60.26 o
  23   5   2      126.87      110.85     96.42 o
  25   5   2      110.81      153.05     66.37 o
  27   5   2      125.30      266.23     88.97 o
  29   5   2      384.34      233.94     86.34 o
 -30   6   2        0.76       10.33    112.85 o
 -28   6   2      278.77      410.33     79.78 o
 -26   6   2      608.65      715.89     91.03 o
 -24   6   2      254.01      359.97     76.08 o
 -22   6   2      166.13      260.37     66.87 o
 -20   6   2        3.30       97.01     55.91 o
 -18   6   2      635.75     1008.16     81.86 o
 -16   6   2      382.30      481.90     63.16 o
 -14   6   2      128.16      254.41     61.63 o
 -12   6   2     3684.12     3237.25    103.54 o
 -10   6   2     8154.55     8366.80    151.44 o
  -8   6   2    15319.56    15186.70    207.42 o
  -6   6   2       16.08       82.55     36.87 o
  -4   6   2    10415.41    10866.55    141.56 o
  -2   6   2     6228.55     6108.34     83.72 o
   0   6   2    13076.83    13534.50    126.50 o
   2   6   2     5743.15     4843.43     77.70 o
   4   6   2     1600.30     1797.43     50.54 o
   6   6   2    14466.06    14699.12    142.05 o
   8   6   2      650.97      570.35     36.07 o
  10   6   2     2856.40     2942.74     87.43 o
  12   6   2      268.10      521.50     49.00 o
  14   6   2      853.52      884.07     62.20 o
  16   6   2      238.32      425.01     57.66 o
  18   6   2      483.64      659.76     78.38 o
  20   6   2     2715.69     2740.87    121.42 o
  22   6   2       49.60      189.35     64.63 o
  24   6   2     1031.53      853.56    102.20 o
  26   6   2      105.03       37.02     84.03 o
  28   6   2       11.44      199.55     86.67 o
 -29   7   2      238.49      219.06    186.64 o
 -27   7   2      358.50      316.59     79.51 o
 -25   7   2      372.43      204.37     79.21 o
 -23   7   2       25.96       19.91     64.79 o
 -21   7   2        9.31       42.95     93.66 o
 -19   7   2        1.20       94.09     58.12 o
 -17   7   2      968.63     1132.12     93.83 o
 -15   7   2     1380.81     1479.72     86.12 o
 -13   7   2     4537.19     4337.86    126.62 o
 -11   7   2        1.22       79.85     50.06 o
  -9   7   2     2342.57     2290.30     83.86 o
  -7   7   2    20835.45    20404.74    226.52 o
  -5   7   2       20.01        2.24     27.77 o
  -3   7   2     1263.44     1441.57     47.45 o
  -1   7   2     3105.57     2498.99     61.74 o
   1   7   2     1852.91     1968.42     56.26 o
   3   7   2    14543.25    13222.94    139.87 o
   5   7   2     8391.72     8548.83    114.21 o
   7   7   2     4795.64     4437.77     94.35 o
   9   7   2       46.56      159.54     51.30 o
  11   7   2      189.01      212.58     42.20 o
  13   7   2      696.29      677.17     58.57 o
  15   7   2     1043.13      975.61     71.91 o
  17   7   2     8875.07     7899.14    184.27 o
  19   7   2     1848.20     1715.66     98.57 o
  21   7   2      732.96      976.92    111.08 o
  23   7   2       67.40       56.03     71.92 o
  25   7   2      502.64      457.59     96.89 o
  27   7   2       73.52      152.59     87.92 o
  29   7   2       14.63      -18.32    118.76 o
 -28   8   2     1188.35     1180.36    233.14 o
 -26   8   2      200.32      182.46    133.77 o
 -24   8   2      116.09      110.72     66.92 o
 -22   8   2        1.60      109.02     67.31 o
 -20   8   2      123.30      182.30     65.09 o
 -18   8   2       87.70      186.42     57.54 o
 -16   8   2     3394.33     2685.91    116.58 o
 -14   8   2        0.39       93.40     48.69 o
 -12   8   2        0.60      173.45     47.70 o
 -10   8   2    15245.22    15715.86    227.62 o
  -8   8   2    11732.46    12029.88    189.34 o
  -6   8   2      408.97      459.14     63.88 o
  -4   8   2     1229.66     1304.70     62.86 o
  -2   8   2       19.38       59.90     30.34 o
   0   8   2      305.25      434.64     36.83 o
   2   8   2      467.83      391.50     35.37 o
   4   8   2        0.07       74.44     29.15 o
   6   8   2      993.95     1322.08     65.10 o
   8   8   2    17291.20    16853.26    217.56 o
  10   8   2     3431.14     3267.70    103.91 o
  12   8   2       37.37      108.34     45.17 o
  14   8   2      887.18      967.30     72.83 o
  16   8   2     9400.88     8887.05    195.97 o
  18   8   2     1820.47     2032.37    107.25 o
  20   8   2       51.79       38.91     66.13 o
  22   8   2       29.65        9.60     71.66 o
  24   8   2     2867.06     3138.27    166.85 o
  26   8   2      134.93       83.50     85.27 o
  28   8   2       77.22       55.28    190.23 o
 -27   9   2       81.22       84.24    174.23 o
 -25   9   2       91.14      102.71     80.40 o
 -23   9   2        4.73       49.05     67.94 o
 -21   9   2        1.42      120.47     65.07 o
 -19   9   2     1151.82     1181.43    119.23 o
 -17   9   2     1745.75     2037.20    108.84 o
 -15   9   2     1920.57     1986.72    103.07 o
 -13   9   2     5720.36     5883.38    159.61 o
 -11   9   2      225.60      425.34     55.76 o
  -9   9   2     3028.39     3180.85    108.17 o
  -7   9   2     6954.71     6851.17    179.10 o
  -5   9   2     1955.96     1906.99     89.41 o
  -3   9   2     2418.71     2700.45     88.33 o
  -1   9   2     7274.09     7139.57    116.96 o
   1   9   2     3350.63     3658.16     85.52 o
   3   9   2     1912.61     2019.91     76.94 o
   5   9   2     7617.58     7127.27    179.16 o
   7   9   2     2721.09     2674.79     94.66 o
   9   9   2       15.66       58.81     44.42 o
  11   9   2       95.76      211.58     50.37 o
  13   9   2      101.80       32.01     48.77 o
  15   9   2     3583.26     3506.86    128.10 o
  17   9   2     1085.35     1469.78     92.90 o
  19   9   2       13.79      -22.12     61.65 o
  21   9   2     1190.43     1328.47    110.89 o
  23   9   2      649.40      635.55     95.56 o
  25   9   2        5.98      220.55     83.13 o
  27   9   2      245.03      213.04    130.40 o
 -26  10   2       93.29      213.47    185.97 o
 -24  10   2      122.87       67.16     88.30 o
 -22  10   2      462.56      326.26     85.83 o
 -20  10   2      152.25      154.16    101.04 o
 -18  10   2        2.60      111.48     72.39 o
 -16  10   2      355.74      525.77    141.34 o
 -14  10   2       24.17       38.39     56.25 o
 -12  10   2      465.89      527.12     65.80 o
 -10  10   2    14779.17    13883.21    233.77 o
  -8  10   2     9455.90     9372.03    194.70 o
  -6  10   2     2632.60     2504.26     97.55 o
  -4  10   2        2.58       95.71     43.17 o
  -2  10   2     2114.60     2157.06     85.19 o
   0  10   2       61.63      165.12     42.76 o
   2  10   2     1995.35     2115.80     83.29 o
   4  10   2     4925.94     4891.89    123.94 o
   6  10   2      184.42      214.90     49.39 o
   8  10   2     2210.05     2144.04    122.27 o
  10  10   2     3431.93     3344.22    117.44 o
  12  10   2        0.10       32.45     52.71 o
  14  10   2        8.11       67.11     54.54 o
  16  10   2       11.72      230.72     73.08 o
  18  10   2      376.98      388.40     79.90 o
  20  10   2       88.70      176.20     94.14 o
  22  10   2       80.85       27.82     77.28 o
  24  10   2      851.14     1059.31    134.16 o
  26  10   2      303.60      252.72    135.64 o
 -23  11   2        6.05      175.36    125.88 o
 -21  11   2      321.16      457.91    101.04 o
 -19  11   2       44.81      188.94     75.82 o
 -17  11   2      449.98      459.33     86.05 o
 -15  11   2       49.91      174.63     96.04 o
 -13  11   2      523.70      576.32     79.56 o
 -11  11   2      172.70      292.59     70.21 o
  -9  11   2     2198.06     2127.22    117.55 o
  -7  11   2     6498.04     6262.00    180.84 o
  -5  11   2       16.45      166.63     82.97 o
  -3  11   2     4139.81     3776.02    135.29 o
  -1  11   2     4282.27     4480.91    170.03 o
   1  11   2       98.53      215.22     52.57 o
   3  11   2     2875.61     2969.98    118.45 o
   5  11   2       15.38      100.52     46.54 o
   7  11   2       43.05      209.97     53.82 o
   9  11   2       78.03      276.97     58.26 o
  11  11   2      625.59      740.64     78.74 o
  13  11   2        0.67       60.44     55.43 o
  15  11   2       49.39       -9.89     66.76 o
  17  11   2      746.04      639.44     92.89 o
  19  11   2      984.50     1021.78    101.98 o
  21  11   2       61.26       97.62     74.85 o
  23  11   2     1417.88     1387.54    120.75 o
 -22  12   2        6.98      135.68     99.63 o
 -20  12   2        1.94       18.28     89.84 o
 -18  12   2      293.77      390.74     92.34 o
 -16  12   2      575.39      516.58     90.51 o
 -14  12   2       55.58      176.10     73.37 o
 -12  12   2      367.48      469.24    140.99 o
 -10  12   2     2681.67     2509.37    131.59 o
  -8  12   2     3886.05     3604.45    148.86 o
  -6  12   2      822.37     1047.06     87.77 o
  -4  12   2      706.81      742.82     97.02 o
  -2  12   2      857.70      841.49     98.24 o
   0  12   2       38.18      196.60     68.60 o
   2  12   2      118.01      217.28     97.70 o
   4  12   2      267.68      237.03     78.25 o
   6  12   2       33.68      122.42     71.39 o
   8  12   2     2521.52     2429.01    123.58 o
  10  12   2     5551.12     5454.17    182.12 o
  12  12   2     1178.82     1290.79    119.39 o
  14  12   2        4.35      -58.95     76.36 o
  16  12   2     1226.48     1380.31    132.33 o
  18  12   2        0.04       20.18     90.02 o
  20  12   2      295.12      242.93    122.58 o
  22  12   2       85.30       76.08    124.79 o
 -21  13   2       40.30      101.60    179.10 o
 -19  13   2       13.05      245.01    103.22 o
 -17  13   2      218.09      282.03    107.49 o
 -15  13   2      464.09      469.01     94.32 o
 -13  13   2      141.62       81.39     79.37 o
 -11  13   2      338.86      468.38     84.96 o
  -9  13   2       19.40      112.60     69.91 o
  -7  13   2      449.01      458.20     96.36 o
  -5  13   2      227.92      186.57     79.88 o
  -3  13   2      895.23      896.37    104.76 o
  -1  13   2       47.22      114.10    138.40 o
   1  13   2      112.63      196.62     76.47 o
   3  13   2     1506.04     1579.88    125.37 o
   5  13   2     1778.61     1330.98    118.26 o
   7  13   2     1814.90     1778.37    229.07 o
   9  13   2        3.14      -15.78    106.75 o
  11  13   2      287.12      317.52    108.32 o
  13  13   2       44.66       18.73    135.61 o
  15  13   2       44.09      374.07    126.28 o
  17  13   2       48.81      152.68    234.56 o
  19  13   2      130.18      368.50    124.45 o
  21  13   2       11.93      143.12    157.74 o
 -18  14   2      939.46      955.96    161.08 o
 -16  14   2       12.67      -10.21    112.10 o
 -14  14   2       79.79      284.38    132.67 o
 -12  14   2      742.49      720.00    151.84 o
 -10  14   2      628.61      896.39    150.35 o
  -8  14   2       86.94      -47.29     90.04 o
  -6  14   2     1386.07     1292.23    162.79 o
  -4  14   2       66.57      110.18    102.51 o
  -2  14   2       89.74      112.38     97.94 o
   0  14   2       13.37       27.89     90.37 o
   2  14   2       44.66       31.40    228.05 o
   4  14   2     1275.08     1030.37    178.39 o
   6  14   2     1017.47      678.32    136.63 o
   8  14   2     1792.65     1473.45    238.53 o
  10  14   2      409.85      342.94    188.77 o
  12  14   2       78.93      360.66    188.26 o
  14  14   2       35.52      255.28    159.01 o
  16  14   2      238.85      345.24    122.75 o
  18  14   2      174.92       66.99    152.33 o
 -15  15   2       95.08      307.96    128.56 o
 -13  15   2     1474.70     1027.55    240.92 o
 -11  15   2      466.56      186.60    166.32 o
  -9  15   2       88.31      232.34    121.68 o
  -7  15   2       82.42       -1.30    107.51 o
  -5  15   2       51.37       53.02    107.63 o
  -3  15   2       46.35      165.07    114.12 o
  -1  15   2      650.87      647.09    291.93 o
   1  15   2      136.40      208.02    116.13 o
   3  15   2      491.84      377.28    117.38 o
   5  15   2       13.70      172.56    158.98 o
   7  15   2      205.24       83.55    142.84 o
   9  15   2      223.68      228.19    179.94 o
  11  15   2      141.65      109.35    156.48 o
  13  15   2      473.28       72.05    184.96 o
  15  15   2       92.80      277.61    189.09 o
 -12  16   2      236.67      442.28    208.36 o
 -10  16   2      777.98      873.54    157.90 o
  -8  16   2     2027.29     2294.36    207.23 o
  -6  16   2       36.61      107.67    163.58 o
  -4  16   2      882.78      926.16    217.34 o
  -2  16   2      195.21      163.04    218.87 o
   0  16   2        4.28      173.18    205.54 o
   2  16   2      149.94      -18.28    112.35 o
   4  16   2       25.34      122.01    165.31 o
   6  16   2      180.56      321.35    182.31 o
   8  16   2      643.89      766.39    206.94 o
  10  16   2      691.75      908.46    230.62 o
  -7  17   2      479.65      879.45    199.43 o
  -5  17   2      152.04      323.45    130.01 o
  -3  17   2      285.06      461.03    142.02 o
  -1  17   2     1315.62     1255.91    275.97 o
   1  17   2        0.08     -110.20    159.93 o
   3  17   2      568.54     1079.48    246.42 o
   5  17   2       43.75      198.64    184.11 o
   7  17   2      447.08      395.03    173.67 o
 -31   1   3       85.63       55.30     91.13 o
 -29   1   3        6.68       67.03     80.17 o
 -27   1   3      172.18      234.25     74.74 o
 -25   1   3      471.03      532.33     72.13 o
 -23   1   3      163.70      198.47     60.76 o
 -21   1   3      404.30      500.59     60.36 o
 -19   1   3     3442.58     3122.83    103.87 o
 -17   1   3      177.68      327.37     42.56 o
 -15   1   3     1424.76     1244.61     60.22 o
 -13   1   3      876.27      972.75     49.21 o
 -11   1   3       35.33       63.89     34.89 o
  -9   1   3    28384.79    30646.14    251.93 o
  -7   1   3     3202.44     3264.83     60.84 o
  -5   1   3    31843.67    31973.68    162.97 o
  -3   1   3    95845.23    95838.88    280.72 o
  -1   1   3    16049.96    16640.34     97.32 o
   1   1   3    69261.70    71658.08    392.29 o
   3   1   3     5523.62     6184.57     67.27 o
   5   1   3    50329.46    53164.09    224.62 o
   7   1   3    10481.55    10998.42    105.10 o
   9   1   3    25837.82    25491.90    183.68 o
  11   1   3     2089.89     2261.00     61.89 o
  13   1   3     1176.85     1426.04     56.20 o
  15   1   3      592.26      646.26     48.21 o
  17   1   3     3809.58     4091.99    109.72 o
  19   1   3      378.82      366.17     48.89 o
  21   1   3     6169.83     5864.29    147.96 o
  23   1   3      118.71      104.89     57.07 o
  25   1   3       33.08       82.71     57.31 o
  27   1   3        1.10       92.36     72.37 o
  29   1   3       37.31      -37.22     88.59 o
  31   1   3        0.16      197.25    163.10 o
 -30   2   3      416.92      465.58     84.44 o
 -28   2   3     1383.39     1491.70    100.65 o
 -26   2   3      644.80      629.19     84.79 o
 -24   2   3       49.29      142.18     61.64 o
 -22   2   3       10.67       80.36     56.50 o
 -20   2   3      370.10      467.46     59.60 o
 -18   2   3     5328.21     5179.89    127.31 o
 -16   2   3     6318.77     5984.08    126.11 o
 -14   2   3     2468.87     2324.65     73.99 o
 -12   2   3    20290.24    22772.99    221.37 o
 -10   2   3     4466.93     4186.07     79.91 o
  -8   2   3      670.11      658.20     32.86 o
  -6   2   3     3794.07     3531.56     62.10 o
  -4   2   3    44107.50    42059.49    233.97 o
  -2   2   3     3646.13     3498.95     49.05 o
   0   2   3    37956.05    38277.14    210.88 o
   2   2   3    84509.69    83472.51    293.47 o
   4   2   3    56978.14    56398.12    214.61 o
   6   2   3    11911.77    11433.32    154.31 o
   8   2   3    37865.06    38715.59    250.10 o
  10   2   3     8878.18     9617.08    159.16 o
  12   2   3     8123.36     7351.61    116.00 o
  14   2   3     2849.53     2841.55     81.43 o
  16   2   3      256.30      329.78     42.16 o
  18   2   3        5.04      103.14     40.63 o
  20   2   3     2443.36     2697.65    101.29 o
  22   2   3     1617.95     1642.45     90.55 o
  24   2   3     2761.57     2564.91    125.51 o
  26   2   3      807.08      699.48     84.11 o
  28   2   3       41.09      143.31     69.68 o
  30   2   3       79.94        5.82     81.25 o
 -31   3   3       26.48       53.25    102.17 o
 -29   3   3     1473.68     1489.28    110.45 o
 -27   3   3      631.68      515.71     83.74 o
 -25   3   3     2900.32     3339.06    144.80 o
 -23   3   3      153.36      184.65     62.98 o
 -21   3   3     3614.01     3353.21    177.85 o
 -19   3   3     2068.92     1967.12     98.74 o
 -17   3   3     1134.56      994.00     62.14 o
 -15   3   3     2219.17     2526.03     81.36 o
 -13   3   3     4030.07     3426.96     85.20 o
 -11   3   3     6004.72     6063.58    101.81 o
  -9   3   3     1305.82     1180.01     46.20 o
  -7   3   3    36876.30    36540.54    198.93 o
  -5   3   3    22674.23    23863.71    175.68 o
  -3   3   3     3557.78     2916.42     53.91 o
  -1   3   3    32584.10    31451.46    169.78 o
   1   3   3    10446.03    11396.37     85.07 o
   3   3   3    15093.09    14102.86    102.63 o
   5   3   3      827.84      744.96     28.28 o
   7   3   3    24369.79    22665.03    161.90 o
   9   3   3     3533.65     2887.26     65.07 o
  11   3   3     3957.49     3705.48     81.08 o
  13   3   3      783.95      902.74     48.81 o
  15   3   3       58.45      158.65     35.94 o
  17   3   3     3631.20     3509.63    102.42 o
  19   3   3     2763.59     2904.32     95.18 o
  21   3   3     1336.83     1413.73     99.44 o
  23   3   3     2058.18     1887.26    110.10 o
  25   3   3     1862.42     2215.62    121.51 o
  27   3   3     2046.78     1912.70    131.77 o
  29   3   3      142.57      109.78     93.69 o
  31   3   3      248.23      110.49    117.53 o
 -30   4   3       99.06      139.60     76.67 o
 -28   4   3     1132.20     1054.31     98.66 o
 -26   4   3     1215.64     1251.90    104.33 o
 -24   4   3     1172.44     1122.86     95.65 o
 -22   4   3      645.34      633.92     73.98 o
 -20   4   3     3391.91     3390.04    130.40 o
 -18   4   3      533.38      624.46     65.13 o
 -16   4   3     2396.37     2396.55     99.11 o
 -14   4   3     3504.46     2996.38     84.51 o
 -12   4   3     6927.93     6532.45    130.18 o
 -10   4   3    24849.79    24811.66    189.39 o
  -8   4   3     8570.03     8223.54     92.62 o
  -6   4   3        9.53       53.32     21.74 o
  -4   4   3    10197.39    12523.53    128.62 o
  -2   4   3    15958.42    15101.96    107.44 o
   0   4   3     3584.67     4137.94     66.13 o
   2   4   3        3.13       29.54     13.53 o
   4   4   3    11257.99     9640.82     96.48 o
   6   4   3    39289.92    37114.38    209.98 o
   8   4   3     3417.99     3231.60     67.46 o
  10   4   3     1061.83      803.73     41.44 o
  12   4   3     2113.57     2064.25     66.38 o
  14   4   3     1250.19     1281.55     75.79 o
  16   4   3      590.28      589.11     51.32 o
  18   4   3     5889.28     5404.68    150.22 o
  20   4   3     1152.42     1093.91     81.72 o
  22   4   3     4037.95     3941.21    155.36 o
  24   4   3     3616.62     3951.40    153.89 o
  26   4   3     1264.39     1165.84    116.17 o
  28   4   3      170.54      219.57     83.02 o
  30   4   3       48.54      117.58     87.04 o
 -29   5   3      115.47      268.04     76.41 o
 -27   5   3      392.66      478.15     85.63 o
 -25   5   3     3897.21     3748.24    157.17 o
 -23   5   3       69.66      133.50     63.24 o
 -21   5   3      483.81      598.87     74.90 o
 -19   5   3     3158.43     2723.09    119.67 o
 -17   5   3     3906.22     3538.06    126.42 o
 -15   5   3     1416.12     1585.44     82.68 o
 -13   5   3     5830.54     6268.21    141.68 o
 -11   5   3        8.10       27.27     38.22 o
  -9   5   3    12100.32    14592.80    183.68 o
  -7   5   3    11581.67    11200.86    163.54 o
  -5   5   3    18937.40    19199.20    221.89 o
  -3   5   3       29.67       40.23     15.53 o
  -1   5   3    25462.43    24013.69    153.74 o
   1   5   3     8420.29     8822.00     94.70 o
   3   5   3      834.19     1223.45     39.24 o
   5   5   3     1678.62     1650.32     46.74 o
   7   5   3    10237.09     9652.22    128.73 o
   9   5   3     9881.72    10070.58    126.92 o
  11   5   3     1848.63     1434.99     55.13 o
  13   5   3      283.62      260.86     37.09 o
  15   5   3     1414.19     1380.23     76.07 o
  17   5   3    21105.83    20310.17    281.65 o
  19   5   3     1052.18     1411.31    113.05 o
  21   5   3     1542.51     1668.08     99.63 o
  23   5   3      407.49      200.59     66.21 o
  25   5   3      268.90      282.35     79.34 o
  27   5   3      454.84      354.80     92.67 o
  29   5   3        1.89      119.71    129.99 o
 -30   6   3       11.33       87.67    174.39 o
 -28   6   3       68.97       40.59     72.14 o
 -26   6   3      195.25      167.06     74.93 o
 -24   6   3      295.73      184.32     69.72 o
 -22   6   3      377.64      249.47     68.66 o
 -20   6   3        5.50      107.98     73.21 o
 -18   6   3      978.88      878.47     80.66 o
 -16   6   3     2439.83     2629.72    109.49 o
 -14   6   3     2238.28     2153.33     92.62 o
 -12   6   3     1498.82     1452.17     74.79 o
 -10   6   3     6771.59     6502.35    134.75 o
  -8   6   3      886.01     1131.27     61.81 o
  -6   6   3    20425.24    22321.92    298.88 o
  -4   6   3        1.50      133.48     42.65 o
  -2   6   3     8227.54     7749.47     95.59 o
   0   6   3     9621.62     9806.50    107.89 o
   2   6   3    17262.10    17474.29    197.76 o
   4   6   3     2691.21     2843.56     63.39 o
   6   6   3    28747.57    28452.18    204.70 o
   8   6   3     2535.97     2828.08     68.81 o
  10   6   3      164.68      241.14     33.18 o
  12   6   3     3389.83     3341.05    125.67 o
  14   6   3     2157.19     2282.86    160.66 o
  16   6   3       10.93      127.83     47.25 o
  18   6   3        0.90      -19.53     50.49 o
  20   6   3      286.23      348.61     64.92 o
  22   6   3        5.25       63.44     68.52 o
  24   6   3     2164.38     2089.51    136.59 o
  26   6   3     1401.66     1136.77    113.96 o
  28   6   3       31.96      180.11    123.29 o
 -29   7   3       50.79      209.52    123.07 o
 -27   7   3      194.03      315.38     79.25 o
 -25   7   3      861.67     1001.79    105.69 o
 -23   7   3       23.51       92.91     67.91 o
 -21   7   3      992.96      962.11     88.33 o
 -19   7   3       65.21       42.16     55.91 o
 -17   7   3      765.74      708.45     72.78 o
 -15   7   3      104.99      107.98     56.07 o
 -13   7   3      482.53      496.96     54.06 o
 -11   7   3      111.98      282.45     47.09 o
  -9   7   3      637.38      742.81     55.26 o
  -7   7   3      192.65      292.09     40.23 o
  -5   7   3     1099.53      898.00     78.32 o
  -3   7   3     6006.85     6513.12     91.72 o
  -1   7   3    23440.01    23735.01    182.75 o
   1   7   3     5563.65     6158.28     94.95 o
   3   7   3      640.04      679.03     38.39 o
   5   7   3      134.61      317.73     46.39 o
   7   7   3     1758.86     2114.61     59.30 o
   9   7   3     2914.91     2470.03     85.76 o
  11   7   3      768.07      761.84     80.04 o
  13   7   3      612.98      706.04     58.85 o
  15   7   3        0.74       75.76     44.19 o
  17   7   3      610.68      659.95     82.03 o
  19   7   3     2169.65     2126.83    106.54 o
  21   7   3      368.93      236.73     74.67 o
  23   7   3        5.96       39.94     67.75 o
  25   7   3      154.82      187.26    114.73 o
  27   7   3        4.77      102.42     85.69 o
  29   7   3        0.10      -35.79    106.00 o
 -28   8   3        2.05      196.53    170.92 o
 -26   8   3        0.05       24.02     73.16 o
 -24   8   3       85.45       28.16     66.39 o
 -22   8   3      137.16       66.80     65.34 o
 -20   8   3       68.78      142.53     60.06 o
 -18   8   3      273.11      345.29    100.61 o
 -16   8   3     3332.35     2937.23    122.81 o
 -14   8   3     6511.32     6683.49    168.23 o
 -12   8   3       16.36       62.46     43.97 o
 -10   8   3     3518.94     3454.79    111.51 o
  -8   8   3      310.89      324.42     45.91 o
  -6   8   3     1372.76     1143.69     62.34 o
  -4   8   3       39.01      122.39     35.26 o
  -2   8   3     2550.48     2802.42     69.10 o
   0   8   3     3495.84     4042.05     83.72 o
   2   8   3      172.14      149.67     30.24 o
   4   8   3      185.57      266.68     33.24 o
   6   8   3     3405.79     3349.72     96.35 o
   8   8   3      239.46      249.13     44.90 o
  10   8   3     2206.19     2559.53     93.41 o
  12   8   3      484.60      565.17     57.13 o
  14   8   3      164.96      201.08     67.19 o
  16   8   3     3490.00     3522.13    127.80 o
  18   8   3      457.99      563.82     78.28 o
  20   8   3        3.24      -32.64     82.91 o
  22   8   3       65.69      209.99     82.82 o
  24   8   3      787.98      950.03    108.96 o
  26   8   3       67.10      276.52     85.91 o
  28   8   3      163.73       -2.77    158.74 o
 -25   9   3       28.10       88.52     83.41 o
 -23   9   3       48.62       37.40     77.30 o
 -21   9   3       27.85      110.95     71.79 o
 -19   9   3       98.52      105.00     60.34 o
 -17   9   3      272.94      347.40     64.68 o
 -15   9   3      492.16      617.85     73.00 o
 -13   9   3     4134.22     4302.09    138.09 o
 -11   9   3     1485.97     1543.73     84.92 o
  -9   9   3       58.53      186.47     49.65 o
  -7   9   3     3253.75     3536.97    110.50 o
  -5   9   3      643.95      777.61     57.18 o
  -3   9   3      204.51      206.74     38.49 o
  -1   9   3      219.96      174.69     37.69 o
   1   9   3       46.68       86.64     33.48 o
   3   9   3     1990.22     2017.38     67.20 o
   5   9   3      415.23      537.53     52.12 o
   7   9   3     1451.90     1502.79     75.08 o
   9   9   3     2687.17     2840.78    103.59 o
  11   9   3      865.31      772.86     64.86 o
  13   9   3      176.49      267.79     53.09 o
  15   9   3     2247.05     2238.38    105.53 o
  17   9   3      166.13      158.21     63.75 o
  19   9   3       41.24      225.73     72.89 o
  21   9   3       94.56      142.24     75.95 o
  23   9   3     1191.92     1350.87    117.60 o
  25   9   3      270.91      265.83     86.82 o
  27   9   3      651.60      518.95    193.44 o
 -24  10   3      232.30      319.61     86.87 o
 -22  10   3      259.92      268.66     82.24 o
 -20  10   3       13.21       46.72     70.81 o
 -18  10   3       97.08       65.17    122.21 o
 -16  10   3       46.66      215.26    114.73 o
 -14  10   3       18.87       29.97     56.93 o
 -12  10   3        3.07      -65.78     65.78 o
 -10  10   3      115.76      216.16     66.02 o
  -8  10   3     9102.47     8998.47    213.02 o
  -6  10   3      544.25      695.54     74.35 o
  -4  10   3     2428.97     2390.48     91.39 o
  -2  10   3     1525.45     1701.09     77.58 o
   0  10   3     2570.15     2710.97     91.12 o
   2  10   3       89.62      131.64     56.17 o
   4  10   3       22.66       27.10     40.94 o
   6  10   3      648.28      767.13     62.73 o
   8  10   3     3701.71     3744.70    119.48 o
  10  10   3      480.52      508.90     61.62 o
  12  10   3      471.06      591.10     70.25 o
  14  10   3      614.32      778.39     85.23 o
  16  10   3     1463.03     1171.05    102.60 o
  18  10   3      533.67      596.10     84.39 o
  20  10   3      441.25      313.68    115.72 o
  22  10   3       11.52       67.47     72.57 o
  24  10   3      320.61      570.67    115.84 o
  26  10   3       74.19      336.47    133.41 o
 -23  11   3       16.49       14.48     78.92 o
 -21  11   3      575.73      631.89    135.07 o
 -19  11   3      617.28      708.58     99.84 o
 -17  11   3        3.32       48.70     73.70 o
 -15  11   3      467.02      609.14     87.07 o
 -13  11   3     1171.53     1165.76    101.35 o
 -11  11   3       94.14      226.63     71.92 o
  -9  11   3      205.09      270.68     66.96 o
  -7  11   3     4216.43     4123.40    151.91 o
  -5  11   3     4325.52     4567.46    153.64 o
  -3  11   3     8635.53     8109.53    194.28 o
  -1  11   3     1600.57     1595.94    112.23 o
   1  11   3      209.19      312.15     68.79 o
   3  11   3     1380.53     1395.34    105.80 o
   5  11   3      800.98      837.00     78.54 o
   7  11   3     1963.24     2199.20    146.83 o
   9  11   3      924.09     1213.65    121.71 o
  11  11   3     3546.44     3624.48    146.07 o
  13  11   3        8.73       32.76    106.54 o
  15  11   3     1221.21     1172.48     93.25 o
  17  11   3      548.03      633.04    100.83 o
  19  11   3       45.50      115.94     76.39 o
  21  11   3      588.08      659.14    103.82 o
  23  11   3        1.07       58.87    145.18 o
 -22  12   3       17.49      204.00    106.42 o
 -20  12   3       56.22       39.96     80.52 o
 -18  12   3      408.66      437.38     92.01 o
 -16  12   3      842.78      885.65    101.57 o
 -14  12   3      695.45      814.31    121.42 o
 -12  12   3       62.69      179.84     65.03 o
 -10  12   3     2614.00     2872.35    141.57 o
  -8  12   3        7.56       42.75     64.07 o
  -6  12   3      321.43      402.28     72.90 o
  -4  12   3     1153.84     1137.95    109.33 o
  -2  12   3        1.61      102.71     72.50 o
   0  12   3     3299.55     3187.41    155.29 o
   2  12   3     1784.88     1897.87    126.68 o
   4  12   3      716.11      808.89     93.46 o
   6  12   3       12.15       75.24     66.25 o
   8  12   3        1.71       98.30     75.32 o
  10  12   3       69.02      258.92    134.61 o
  12  12   3       29.58      219.49     81.61 o
  14  12   3      957.18     1127.15    154.32 o
  16  12   3      365.65      399.05     95.00 o
  18  12   3      498.10      500.22     92.97 o
  20  12   3      428.53      477.20    106.55 o
  22  12   3        0.75      242.76    261.05 o
 -21  13   3      712.54      162.49    196.26 o
 -19  13   3      660.82      734.94    101.66 o
 -17  13   3      160.33      318.28     89.24 o
 -15  13   3      247.98      312.49     80.07 o
 -13  13   3        0.67       85.32    110.88 o
 -11  13   3      754.46     1016.39    100.90 o
  -9  13   3      337.40      408.98     83.08 o
  -7  13   3      486.01      594.26     97.42 o
  -5  13   3      113.69      206.73     82.26 o
  -3  13   3     1182.46     1101.67    113.46 o
  -1  13   3     6291.30     6066.66    219.95 o
   1  13   3     3075.07     3144.93    164.32 o
   3  13   3        3.91       -7.40     71.58 o
   5  13   3      622.79      834.08    105.19 o
   7  13   3      744.65      883.36    107.18 o
   9  13   3     4568.30     4276.52    291.28 o
  11  13   3      321.22      438.40     93.41 o
  13  13   3      439.27      385.94     97.24 o
  15  13   3      171.99      243.38    119.39 o
  17  13   3     1534.61     1394.25    234.91 o
  19  13   3      197.39      184.87    116.74 o
  21  13   3      698.82      777.81    194.84 o
 -18  14   3      750.83      877.12    130.79 o
 -16  14   3      448.51      546.85    110.29 o
 -14  14   3     1600.39     1528.44    120.66 o
 -12  14   3      899.11     1010.80    108.40 o
 -10  14   3      801.42      865.31    117.14 o
  -8  14   3     1841.99     1685.94    139.46 o
  -6  14   3        5.34       25.13     80.63 o
  -4  14   3     1321.98     1234.27    120.34 o
  -2  14   3      826.38      804.93    103.29 o
   0  14   3     1670.47     1626.96    215.20 o
   2  14   3      917.05     1226.80    151.15 o
   4  14   3        2.53      108.28    121.04 o
   6  14   3     2756.14     2754.98    310.46 o
   8  14   3      799.03      561.20    201.27 o
  10  14   3      145.53      108.70    145.04 o
  12  14   3        6.16      249.94    175.85 o
  14  14   3       39.93      -17.84    119.16 o
  16  14   3      446.81      421.64    128.79 o
  18  14   3      231.80      226.73    171.57 o
 -15  15   3        0.82       -1.38    413.99 o
 -13  15   3       78.30        0.57    165.83 o
 -11  15   3       24.86      256.35    220.13 o
  -9  15   3      102.45       38.87    113.94 o
  -7  15   3      155.93      169.05    115.28 o
  -5  15   3       60.65       56.91    168.47 o
  -3  15   3       98.43      280.04    116.10 o
  -1  15   3     1635.69     1704.75    174.49 o
   1  15   3      640.06      674.31    134.59 o
   3  15   3       84.21      298.07    155.08 o
   5  15   3       49.72       78.52    154.63 o
   7  15   3       69.30       78.74    143.47 o
   9  15   3      162.90      373.46    191.00 o
  11  15   3       82.93      247.89    165.07 o
  13  15   3      143.36       90.38    183.57 o
 -12  16   3       61.05      117.73    134.21 o
 -10  16   3        1.95       89.89    124.46 o
  -8  16   3       47.27      246.33    126.41 o
  -6  16   3      346.23      381.83    128.98 o
  -4  16   3       65.98       12.11    147.30 o
  -2  16   3        0.48      227.05    110.79 o
   0  16   3       27.19     -102.20    152.13 o
   2  16   3      225.06      478.82    174.20 o
   4  16   3        1.94      195.46    174.26 o
   6  16   3     1254.11     1074.54    216.97 o
   8  16   3       40.23       58.71    171.02 o
  10  16   3      675.85      585.02    192.14 o
  -7  17   3       76.68      248.88    129.48 o
  -5  17   3        3.87       27.97    163.74 o
  -3  17   3       40.36      116.63    195.32 o
  -1  17   3      100.27     -162.68    162.68 o
   1  17   3       11.91      183.70    173.66 o
   3  17   3       23.80      516.72    215.18 o
   5  17   3       20.11      246.50    182.40 o
 -30   0   4        0.22       54.37    129.59 o
 -28   0   4        3.25      312.26    118.99 o
 -26   0   4      366.19      498.29    129.18 o
 -24   0   4     1217.58     1556.75    179.26 o
 -22   0   4     9230.54     9222.37    300.78 o
 -20   0   4       94.02       66.83     58.30 o
 -18   0   4     9807.40     8826.26    232.07 o
 -16   0   4     2702.08     2845.65    220.13 o
 -14   0   4      814.12     1460.16     87.42 o
 -12   0   4     8188.36     7491.11    167.85 o
 -10   0   4    11628.16    13030.51    199.89 o
  -8   0   4    60417.02    62962.43    514.42 o
  -6   0   4    49549.09    44979.79    308.32 o
  -4   0   4   215157.88   220114.31    910.64 o
  -2   0   4   113422.26   114623.02    936.58 o
   0   0   4    91327.34    93813.95    370.38 o
   2   0   4     8751.42     7283.68     79.95 o
   4   0   4   270876.28   263762.53    849.44 o
   6   0   4   164434.36   164866.88   1109.15 o
   8   0   4    32066.81    31573.04    272.90 o
  10   0   4     1586.84     1754.78     75.12 o
  12   0   4     2085.73     2249.79     93.37 o
  14   0   4     5826.28     5069.44    150.14 o
  16   0   4     1281.96     1197.90     87.75 o
  18   0   4     1887.77     2128.94    119.64 o
  20   0   4      141.46      143.27     69.07 o
  22   0   4      869.92      794.58    100.75 o
  24   0   4     5096.29     4905.37    206.51 o
  26   0   4      817.54      893.12    115.12 o
  28   0   4       31.52      246.51     92.52 o
  30   0   4       81.22      426.53    182.51 o
 -31   1   4        7.15      127.67    139.74 o
 -29   1   4      629.64      490.23     96.56 o
 -27   1   4        9.93       77.89     66.24 o
 -25   1   4      966.84     1185.14     96.05 o
 -23   1   4     2025.46     2109.20    102.61 o
 -21   1   4     3666.11     3603.85    120.06 o
 -19   1   4      894.28      709.10     70.12 o
 -17   1   4     4426.77     4323.17    112.29 o
 -15   1   4      133.86      168.19     52.01 o
 -13   1   4     3370.66     3927.30     90.81 o
 -11   1   4     4660.33     4544.58     88.33 o
  -9   1   4    21076.05    20544.24    214.44 o
  -7   1   4    64745.01    63177.15    275.42 o
  -5   1   4     1074.24      783.84     26.39 o
  -3   1   4    19569.72    18441.34    110.32 o
  -1   1   4        4.56       60.51     13.00 o
   1   1   4     7956.61     7956.69     68.25 o
   3   1   4    32393.68    31014.72    202.20 o
   5   1   4     8354.63     7031.15    153.20 o
   7   1   4     2417.69     2314.13     50.99 o
   9   1   4    30813.92    30183.74    287.65 o
  11   1   4     2038.73     2182.43     61.96 o
  13   1   4     6239.39     6397.71    114.18 o
  15   1   4    11157.36    11581.12    166.37 o
  17   1   4      127.20      263.31     48.57 o
  19   1   4     2113.33     2072.60     86.58 o
  21   1   4      123.06      266.98     53.15 o
  23   1   4      513.54      676.05     82.35 o
  25   1   4      282.54      376.13     68.41 o
  27   1   4      588.09      501.84     79.66 o
  29   1   4       26.56      163.26     79.66 o
 -30   2   4      287.36      363.28     85.09 o
 -28   2   4       44.35      -60.48     64.85 o
 -26   2   4      172.30      173.68     69.79 o
 -24   2   4      292.06      291.48     69.93 o
 -22   2   4      136.62      206.26     63.77 o
 -20   2   4     4659.23     5117.99    137.12 o
 -18   2   4     5501.41     5333.90    130.57 o
 -16   2   4    11753.69    11333.11    172.83 o
 -14   2   4     2239.03     2664.63     80.03 o
 -12   2   4     4824.65     4109.59    102.29 o
 -10   2   4    11300.17    12429.36    293.48 o
  -8   2   4    19442.69    19108.68    154.41 o
  -6   2   4     2252.42     2425.07     49.54 o
  -4   2   4     4582.43     4626.76     58.86 o
  -2   2   4    20872.74    19498.47    129.20 o
   0   2   4    50525.47    50763.10    349.71 o
   2   2   4    28081.80    28596.68    154.44 o
   4   2   4    36676.52    35125.07    164.63 o
   6   2   4      270.67      137.88     17.12 o
   8   2   4      997.21      662.02     54.07 o
  10   2   4     3678.96     3771.61     77.18 o
  12   2   4     1659.86     1523.36     56.70 o
  14   2   4     9501.60     9385.76    144.92 o
  16   2   4     1885.13     1796.48     73.34 o
  18   2   4      257.03      338.05     54.41 o
  20   2   4     3082.20     2362.56     95.69 o
  22   2   4      824.32      802.71     71.29 o
  24   2   4       21.63      177.91     85.02 o
  26   2   4      273.41      279.22     66.77 o
  28   2   4        1.52       70.09     74.48 o
  30   2   4      117.88       88.45     84.18 o
 -31   3   4        2.01       35.44    111.79 o
 -29   3   4       24.07      127.00     72.74 o
 -27   3   4       15.41      -19.54     67.79 o
 -25   3   4      140.67      213.72     71.48 o
 -23   3   4      179.30      176.35     65.25 o
 -21   3   4        5.10       -4.28     53.60 o
 -19   3   4     2309.09     2386.58    116.54 o
 -17   3   4     5532.24     6088.05    176.52 o
 -15   3   4     1206.05     1336.24     63.95 o
 -13   3   4     2510.62     2571.37     93.88 o
 -11   3   4    12659.83    12345.38    239.19 o
  -9   3   4    20952.57    22833.66    177.27 o
  -7   3   4    10055.36    10020.31    103.81 o
  -5   3   4      140.21      104.34     16.60 o
  -3   3   4    23562.89    23171.93    131.28 o
  -1   3   4      397.76      488.05     56.42 o
   1   3   4    12435.78    11689.69     89.96 o
   3   3   4      448.40      505.05     21.91 o
   5   3   4      333.98      276.83     19.95 o
   7   3   4     7794.60     7091.72     90.79 o
   9   3   4    13570.36    13550.09    139.05 o
  11   3   4      605.67      410.04     41.35 o
  13   3   4    14144.54    13649.38    168.40 o
  15   3   4     2368.76     2408.12     80.57 o
  17   3   4       47.97       86.33     39.12 o
  19   3   4     1087.93     1134.90     69.94 o
  21   3   4      357.10      640.52     59.84 o
  23   3   4      206.09      203.17    119.77 o
  25   3   4      439.65      444.75     88.53 o
  27   3   4      630.75      760.98    101.39 o
  29   3   4        0.28        9.81     76.30 o
  31   3   4      668.09      345.39    331.22 o
 -30   4   4        8.17       61.87     67.11 o
 -28   4   4        6.73       43.36     71.10 o
 -26   4   4       48.44       87.99     70.22 o
 -24   4   4       62.72       48.55     63.77 o
 -22   4   4      332.09      357.28     66.61 o
 -20   4   4        0.31       31.33     56.73 o
 -18   4   4       76.84       59.27     50.18 o
 -16   4   4       29.95       58.66     44.68 o
 -14   4   4     1962.40     1862.47     70.27 o
 -12   4   4     9383.89     9928.57    135.86 o
 -10   4   4      979.39     1178.23     47.41 o
  -8   4   4      893.68     1049.34     38.44 o
  -6   4   4      742.21     1054.54     45.79 o
  -4   4   4      227.43      283.91     31.83 o
  -2   4   4      543.70      321.92     19.41 o
   0   4   4     6686.03     6227.36     69.00 o
   2   4   4      527.66      460.96     31.69 o
   4   4   4     6221.81     6388.70     80.02 o
   6   4   4      323.30      353.46     25.19 o
   8   4   4      151.57      143.45     24.08 o
  10   4   4      671.06      638.24     38.52 o
  12   4   4      941.42     1091.24     52.15 o
  14   4   4      501.50      590.95     45.34 o
  16   4   4      155.00      236.12     44.59 o
  18   4   4      209.46      314.64     51.51 o
  20   4   4      280.53      180.03     66.16 o
  22   4   4        8.75       48.17     58.03 o
  24   4   4      574.05      517.78     85.91 o
  26   4   4      285.56      252.22     82.07 o
  28   4   4        0.80      116.87     78.66 o
  30   4   4      307.45      393.14    107.59 o
 -29   5   4       16.39      260.68     78.27 o
 -27   5   4      107.05       53.25     72.66 o
 -25   5   4       42.50       62.85     69.40 o
 -23   5   4       39.19      -58.70     61.82 o
 -21   5   4       74.67      214.24     64.27 o
 -19   5   4       84.60      117.62     56.71 o
 -17   5   4      930.81     1038.44     77.81 o
 -15   5   4      141.67      281.26     49.88 o
 -13   5   4     1235.47     1008.49     64.95 o
 -11   5   4     4936.52     4867.27    117.76 o
  -9   5   4      108.56      144.40     32.76 o
  -7   5   4     2915.44     3546.06     85.94 o
  -5   5   4     1368.47     1416.08     52.21 o
  -3   5   4      149.80      195.06     19.96 o
  -1   5   4     4055.86     3972.35     62.89 o
   1   5   4    11469.60    11438.02    108.18 o
   3   5   4       38.09      120.76     20.10 o
   5   5   4       38.82       59.60     23.53 o
   7   5   4     3064.37     2571.81     62.73 o
   9   5   4     8194.21     8427.04    118.87 o
  11   5   4      763.67     1069.72     51.26 o
  13   5   4      885.67      905.45     50.58 o
  15   5   4      472.30      608.65     54.87 o
  17   5   4     1159.50     1298.86    117.24 o
  19   5   4      346.99      395.98     60.74 o
  21   5   4      188.11       83.15     61.27 o
  23   5   4     1092.75     1219.41    110.47 o
  25   5   4       82.18      235.60     79.79 o
  27   5   4      683.94      588.73     98.90 o
  29   5   4      381.14      330.36     95.03 o
 -28   6   4       84.16      123.64     76.84 o
 -26   6   4       18.27       37.95     73.86 o
 -24   6   4       99.31      129.86     70.09 o
 -22   6   4      568.75      455.73     77.59 o
 -20   6   4      847.89      794.27     80.41 o
 -18   6   4     1543.26     1389.59     92.81 o
 -16   6   4     1100.70     1047.05     86.76 o
 -14   6   4       43.87       96.64     41.52 o
 -12   6   4      474.80      534.93     56.65 o
 -10   6   4     2841.94     2688.70     89.53 o
  -8   6   4      590.18      684.49     48.16 o
  -6   6   4     1524.19     1319.98     56.44 o
  -4   6   4       85.86      124.97     27.74 o
  -2   6   4       77.63       38.00     20.00 o
   0   6   4       85.83      162.25     23.65 o
   2   6   4        7.09       69.48     22.58 o
   4   6   4    13855.73    12977.72    133.95 o
   6   6   4     6961.96     5804.83     94.29 o
   8   6   4       25.79       78.02     46.62 o
  10   6   4     1095.55     1320.09     55.32 o
  12   6   4      264.83      208.68     34.51 o
  14   6   4     7262.74     7281.55    157.29 o
  16   6   4      300.52      380.39     54.74 o
  18   6   4       47.37      154.52     53.49 o
  20   6   4      373.33      481.32     77.61 o
  22   6   4      743.39      833.50     96.53 o
  24   6   4      179.15      285.86     94.06 o
  26   6   4      774.17      665.64    101.65 o
  28   6   4       19.69       -9.25     85.51 o
 -29   7   4       97.26      418.82    172.44 o
 -27   7   4        0.36       51.83     75.79 o
 -25   7   4     1076.80     1089.93    100.30 o
 -23   7   4       34.24       25.40     63.16 o
 -21   7   4     1536.10     1420.79    101.94 o
 -19   7   4      104.95      203.63     64.56 o
 -17   7   4     1523.68     1474.01     95.48 o
 -15   7   4      146.43      198.13     58.43 o
 -13   7   4      512.93      374.80     54.11 o
 -11   7   4      787.47      760.09     83.48 o
  -9   7   4     9073.60     9358.41    164.40 o
  -7   7   4      386.60      292.51     40.67 o
  -5   7   4      706.84     1034.78     55.24 o
  -3   7   4     4649.48     5154.24     82.36 o
  -1   7   4     9664.55     9973.45    118.07 o
   1   7   4     3558.09     3899.84     77.32 o
   3   7   4     2925.95     2778.04     67.89 o
   5   7   4      436.67      472.78     35.94 o
   7   7   4     2764.85     2821.37     72.98 o
   9   7   4    13727.62    14378.24    180.92 o
  11   7   4      360.34      373.20     45.75 o
  13   7   4     1354.71     1188.49     71.08 o
  15   7   4     1010.25     1032.78     80.57 o
  17   7   4      367.97      372.23     83.44 o
  19   7   4       73.31      158.87     69.18 o
  21   7   4       65.65      227.53     74.41 o
  23   7   4        2.89      -15.32     69.42 o
  25   7   4      803.06      798.63    100.22 o
  27   7   4      820.51      545.35    124.21 o
  29   7   4        0.01     -149.80    149.80 o
 -28   8   4      476.34      794.23    201.67 o
 -26   8   4      109.70       68.32     85.72 o
 -24   8   4      126.66      136.53     77.76 o
 -22   8   4      511.42      557.56     80.09 o
 -20   8   4      165.16      199.85     63.46 o
 -18   8   4     1941.50     1936.16    109.82 o
 -16   8   4     7902.23     7674.91    190.35 o
 -14   8   4      593.61      899.44     80.90 o
 -12   8   4    17358.31    16697.16    248.42 o
 -10   8   4      217.22      200.56     46.80 o
  -8   8   4     6356.24     5836.66    134.14 o
  -6   8   4       40.85       68.71     36.57 o
  -4   8   4     2400.66     2429.84     74.33 o
  -2   8   4      318.30      267.58     31.86 o
   0   8   4       50.67       62.09     27.08 o
   2   8   4       25.12       87.00     29.16 o
   4   8   4      674.84      725.09     43.02 o
   6   8   4    15468.59    15594.94    172.52 o
   8   8   4     1572.75     1618.12     72.96 o
  10   8   4     5886.93     5762.41    135.86 o
  12   8   4     1335.60     1349.87     75.26 o
  14   8   4      227.92      356.28     57.87 o
  16   8   4      333.38      391.54     74.42 o
  18   8   4      817.05      708.18     86.90 o
  20   8   4      216.24      165.81     70.23 o
  22   8   4        1.13       43.16     69.11 o
  24   8   4      650.40      679.57    100.84 o
  26   8   4      141.06      279.67     89.83 o
  28   8   4       73.13      288.94    182.89 o
 -27   9   4      769.21      994.75    205.21 o
 -25   9   4     1569.20     1492.96    129.37 o
 -23   9   4      198.29      188.42     80.26 o
 -21   9   4      591.47      667.86     91.69 o
 -19   9   4      936.85      793.53     93.89 o
 -17   9   4      436.66      615.49     89.30 o
 -15   9   4     1042.84     1086.94     96.89 o
 -13   9   4      211.22      185.10     81.69 o
 -11   9   4     8272.32     7695.04    200.40 o
  -9   9   4    17263.11    16176.95    237.51 o
  -7   9   4     6961.77     7116.15    281.46 o
  -5   9   4     3946.24     3665.33    106.51 o
  -3   9   4      129.45      187.29     52.93 o
  -1   9   4     3431.74     3229.82     93.20 o
   1   9   4       24.86      104.29     31.69 o
   3   9   4      175.12      285.67     60.72 o
   5   9   4      118.40      243.94     43.98 o
   7   9   4     5291.10     5083.69    127.10 o
   9   9   4     9619.73     9378.39    192.48 o
  11   9   4      256.81      308.57     53.66 o
  13   9   4     1417.26     1248.99     93.97 o
  15   9   4     3160.04     3274.40    143.58 o
  17   9   4     1323.83     1494.35    110.67 o
  19   9   4       36.26       49.91     67.14 o
  21   9   4       83.71      -11.84     99.04 o
  23   9   4       14.34      156.34     77.20 o
  25   9   4      183.85      203.41     88.59 o
  27   9   4      553.23      435.02    141.18 o
 -26  10   4       25.65      339.74    174.51 o
 -24  10   4      173.47      175.05     79.91 o
 -22  10   4      813.09      658.25     92.52 o
 -20  10   4      173.21      153.21     75.33 o
 -18  10   4     2992.40     3094.76    195.96 o
 -16  10   4      602.16      766.07     94.78 o
 -14  10   4      792.30      847.54     88.27 o
 -12  10   4        3.77       27.51     60.94 o
 -10  10   4     1755.08     1670.20    123.10 o
  -8  10   4     6049.56     5716.10    172.91 o
  -6  10   4     1464.22     1398.08    150.11 o
  -4  10   4        6.06      153.66     53.36 o
  -2  10   4     3204.90     3385.74    136.75 o
   0  10   4     1488.18     1590.49     86.57 o
   2  10   4     1732.98     1511.88    100.57 o
   4  10   4      118.99      260.38     51.65 o
   6  10   4    20454.68    20340.09    255.33 o
   8  10   4     6751.57     6635.64    155.26 o
  10  10   4      863.79      966.40    101.02 o
  12  10   4     2116.03     2089.27    116.16 o
  14  10   4      420.27      254.93     68.07 o
  16  10   4     1590.00     1596.03    119.62 o
  18  10   4      692.57      651.57     90.43 o
  20  10   4      121.77      120.46     75.47 o
  22  10   4        9.10      104.46     75.01 o
  24  10   4     1094.11     1214.55    141.41 o
  26  10   4      401.71      402.02    138.66 o
 -23  11   4        2.95       67.49     79.27 o
 -21  11   4       17.16       32.50     80.24 o
 -19  11   4      262.90      334.62    108.29 o
 -17  11   4       24.33      216.66    101.64 o
 -15  11   4      369.77      374.53     80.38 o
 -13  11   4      891.30      896.08    109.05 o
 -11  11   4     3142.11     3296.61    148.57 o
  -9  11   4      874.92      985.27     83.33 o
  -7  11   4     7217.38     6792.58    192.79 o
  -5  11   4      885.47     1135.80     91.20 o
  -3  11   4     1553.08     1595.24     97.61 o
  -1  11   4      671.90      894.75    104.63 o
   1  11   4     4526.83     3982.83    163.04 o
   3  11   4     4124.94     4022.79    165.17 o
   5  11   4     4711.72     4401.05    201.74 o
   7  11   4    17466.86    15155.16    319.39 o
   9  11   4     2116.14     2221.58    152.98 o
  11  11   4       58.47      121.38     85.20 o
  13  11   4     1233.39     1572.73    127.56 o
  15  11   4      102.28      262.52     98.55 o
  17  11   4      269.61      171.23     86.15 o
  19  11   4        0.65       22.30     85.01 o
  21  11   4      285.56      236.56    100.63 o
  23  11   4       50.50      214.26    142.35 o
 -22  12   4        7.15       41.62     85.73 o
 -20  12   4       31.00       85.47     82.66 o
 -18  12   4       53.69       81.19     82.29 o
 -16  12   4       12.08      -61.97     71.45 o
 -14  12   4     1359.38     1470.64    126.52 o
 -12  12   4      358.72      392.79     86.08 o
 -10  12   4      124.06      130.55     69.42 o
  -8  12   4       80.45      187.51     70.37 o
  -6  12   4      346.94      496.92     78.11 o
  -4  12   4       34.26      306.38     86.31 o
  -2  12   4      995.68     1010.39    183.32 o
   0  12   4     1522.83     1653.76    120.55 o
   2  12   4       29.39      168.61     71.17 o
   4  12   4      807.17      862.08     97.97 o
   6  12   4      575.11      704.44     92.38 o
   8  12   4      249.99      501.24    115.37 o
  10  12   4      301.37      366.29     86.14 o
  12  12   4      355.01      459.19     91.21 o
  14  12   4        4.06      178.36     89.22 o
  16  12   4      149.93      260.62     95.08 o
  18  12   4       69.90      197.68     96.18 o
  20  12   4        0.03       65.20     80.37 o
  22  12   4      758.12      703.08    128.17 o
 -21  13   4      167.84       80.18    182.81 o
 -19  13   4      475.43      573.98    158.49 o
 -17  13   4       39.56      150.46     79.09 o
 -15  13   4      983.75      879.36    112.71 o
 -13  13   4      149.62      140.25     73.75 o
 -11  13   4       15.97      173.74     76.03 o
  -9  13   4       23.94      185.13     74.51 o
  -7  13   4      125.48      214.74     70.64 o
  -5  13   4      377.68      337.47     87.98 o
  -3  13   4     1693.16     1482.03    125.26 o
  -1  13   4        5.25      100.48     75.59 o
   1  13   4      473.51      577.60    116.18 o
   3  13   4     1127.79      874.99    104.09 o
   5  13   4      165.01      103.99    138.61 o
   7  13   4        2.71      162.38    142.48 o
   9  13   4     1002.83     1033.70    193.82 o
  11  13   4      498.43      738.90    101.88 o
  13  13   4       66.88      284.35     88.88 o
  15  13   4        1.23       28.12    114.39 o
  17  13   4       19.80      155.99     90.31 o
  19  13   4        3.41      221.15    220.27 o
  21  13   4       66.98      374.65    177.70 o
 -18  14   4      166.23      482.03    147.44 o
 -16  14   4       10.52      158.28     84.93 o
 -14  14   4       32.28       93.46     82.31 o
 -12  14   4        2.33      -11.08     95.87 o
 -10  14   4      226.06      311.52     97.61 o
  -8  14   4      209.33      554.12    101.44 o
  -6  14   4      160.08      262.52     85.67 o
  -4  14   4        2.75       73.76     80.52 o
  -2  14   4      924.79      662.94     97.34 o
   0  14   4      148.41      211.45     84.17 o
   2  14   4       13.53      102.50     82.67 o
   4  14   4        9.13      -90.35     90.35 o
   6  14   4      201.55      184.58    105.27 o
   8  14   4       10.27       43.43    105.81 o
  10  14   4        5.89     -149.34    149.34 o
  12  14   4       17.19        5.92    169.50 o
  14  14   4       41.20      151.26    181.74 o
  16  14   4      432.54      531.78    134.27 o
  18  14   4        0.01      297.68    178.35 o
 -15  15   4        5.41      103.51    118.06 o
 -13  15   4       10.48      -76.70    116.42 o
 -11  15   4      211.74      270.83    124.33 o
  -9  15   4      715.08      663.92    138.28 o
  -7  15   4       75.03       87.90    113.72 o
  -5  15   4      412.35      331.88    124.98 o
  -3  15   4       31.97       53.17    146.90 o
  -1  15   4      384.38      439.12    117.20 o
   1  15   4      212.55      394.98    163.07 o
   3  15   4       61.17      518.24    179.27 o
   5  15   4        0.30      -38.95    142.30 o
   7  15   4     1323.48     1055.14    225.15 o
   9  15   4      589.89      666.43    219.13 o
  11  15   4       77.17       83.74    167.20 o
  13  15   4       33.94      344.85    165.22 o
 -12  16   4      402.93      324.40    135.42 o
 -10  16   4       78.88      231.61    123.09 o
  -8  16   4       54.16      231.68    125.90 o
  -6  16   4       20.28       55.11    133.51 o
  -4  16   4       26.99       28.59    102.06 o
  -2  16   4       75.50      415.26    180.49 o
   0  16   4       37.68       25.78    164.54 o
   2  16   4      327.76      310.22    179.70 o
   4  16   4      151.25      282.90    153.68 o
   6  16   4     1170.70     1043.74    223.84 o
   8  16   4      109.88      246.81    180.98 o
  10  16   4      131.53      289.47    172.64 o
  -7  17   4      340.20      447.39    140.41 o
  -5  17   4       39.45      442.13    198.00 o
  -3  17   4      393.86      515.52    211.11 o
  -1  17   4      514.84      775.33    224.98 o
   1  17   4      310.21      747.29    208.65 o
   3  17   4       85.16      516.20    209.04 o
   5  17   4        0.84      401.84    188.21 o
 -31   1   5      188.14      449.31    104.74 o
 -29   1   5       30.18      221.52     82.61 o
 -27   1   5       16.29       43.02     71.87 o
 -25   1   5      325.20      251.03     71.78 o
 -23   1   5     2708.65     2643.32    127.04 o
 -21   1   5     1153.83     1200.10     78.38 o
 -19   1   5      372.41      303.14     51.99 o
 -17   1   5       48.91      162.20     39.22 o
 -15   1   5     1210.62     1139.38     59.39 o
 -13   1   5       13.48      161.60     33.08 o
 -11   1   5     3451.40     3303.41     80.59 o
  -9   1   5    13557.61    14478.48    133.93 o
  -7   1   5       72.72      118.62     21.43 o
  -5   1   5     1822.54     1282.48     36.98 o
  -3   1   5     2364.79     2274.84     44.87 o
  -1   1   5    44087.58    48070.68    181.56 o
   1   1   5     9575.41     8314.14    116.84 o
   3   1   5     4525.59     3973.74     74.26 o
   5   1   5      210.70      320.70     54.93 o
   7   1   5        1.24      121.80     36.23 o
   9   1   5      502.80      516.93     33.92 o
  11   1   5       10.60      130.65     23.55 o
  13   1   5      566.98      595.80     42.83 o
  15   1   5      497.47      406.47     42.68 o
  17   1   5       89.27      133.75     41.96 o
  19   1   5      103.85      152.01     67.90 o
  21   1   5      609.75      687.70     63.13 o
  23   1   5      609.27      754.11     71.71 o
  25   1   5      169.80      151.45     59.94 o
  27   1   5      113.87      127.37     88.06 o
  29   1   5        6.88      164.37     76.09 o
 -30   2   5      160.10      259.73    123.97 o
 -28   2   5        5.09       -7.38     83.38 o
 -26   2   5      662.59      668.69     87.13 o
 -24   2   5      129.87      249.81     66.63 o
 -22   2   5     5202.94     4988.65    164.68 o
 -20   2   5      987.48      979.11     70.73 o
 -18   2   5        1.18       26.56     58.41 o
 -16   2   5     4397.74     3738.15    104.48 o
 -14   2   5      170.50      143.83     33.37 o
 -12   2   5    17242.10    16448.04    269.74 o
 -10   2   5    13377.36    13690.07    147.32 o
  -8   2   5    15514.31    16586.04    146.98 o
  -6   2   5      335.72      506.02     28.37 o
  -4   2   5        9.38       21.66     19.89 o
  -2   2   5     1116.16     1176.98     52.09 o
   0   2   5   199055.44   203771.48    556.68 o
   2   2   5     7879.73     7723.12    107.62 o
   4   2   5      693.05      600.81     36.91 o
   6   2   5    15328.17    13976.67    146.41 o
   8   2   5      277.89      263.71     27.01 o
  10   2   5     2657.30     2623.31     65.47 o
  12   2   5      139.32      271.55     30.42 o
  14   2   5     1506.98     1816.77     67.92 o
  16   2   5     3994.24     3995.14    108.13 o
  18   2   5       17.76       80.84     43.16 o
  20   2   5     1748.79     1865.47     87.77 o
  22   2   5      931.56      967.18     74.36 o
  24   2   5        0.66       23.88     54.47 o
  26   2   5      619.70      646.40     96.78 o
  28   2   5      111.23       81.50     70.25 o
  30   2   5        0.00       22.64     99.49 o
 -31   3   5      121.04      255.80    135.93 o
 -29   3   5      577.07      507.59     93.87 o
 -27   3   5      155.12      191.93     75.81 o
 -25   3   5      233.12      273.74     69.60 o
 -23   3   5       84.39      116.19     61.75 o
 -21   3   5     1372.39     1252.26     91.32 o
 -19   3   5     1715.57     1853.24     99.47 o
 -17   3   5     1256.21     1287.28     79.59 o
 -15   3   5      321.38      317.63     41.54 o
 -13   3   5      600.80      604.31     44.81 o
 -11   3   5    14524.23    14391.99    159.01 o
  -9   3   5    27369.16    25933.30    194.30 o
  -7   3   5      120.22      223.75     24.31 o
  -5   3   5     4356.73     3942.68     61.44 o
  -3   3   5       77.47       88.54     22.98 o
  -1   3   5    71566.84    75621.73    306.12 o
   1   3   5     7236.10     7972.74     87.53 o
   3   3   5    23133.50    23676.63    252.92 o
   5   3   5     2469.23     2134.69     45.24 o
   7   3   5      134.20      309.85     26.70 o
   9   3   5    94846.74    97731.05    400.09 o
  11   3   5      106.02       90.93     28.11 o
  13   3   5    16916.73    16009.74    184.32 o
  15   3   5        5.40       76.40     33.87 o
  17   3   5     7421.38     7393.57    147.75 o
  19   3   5      488.63      724.20     62.84 o
  21   3   5       15.58       25.91     46.81 o
  23   3   5      647.79      655.87     79.55 o
  25   3   5      352.11      507.62     95.61 o
  27   3   5      199.21      423.41     88.78 o
  29   3   5      117.96      118.31     80.60 o
  31   3   5      106.30      305.45    146.43 o
 -30   4   5      471.24      429.45     89.40 o
 -28   4   5       22.48      201.00     88.74 o
 -26   4   5      514.78      582.83     97.47 o
 -24   4   5       46.66      170.07     65.93 o
 -22   4   5       72.82      146.20     65.10 o
 -20   4   5       14.19       78.95     57.62 o
 -18   4   5       67.42      113.89     49.82 o
 -16   4   5      878.94      957.33     70.87 o
 -14   4   5     5499.59     4634.39    124.79 o
 -12   4   5    12479.10    11359.54    148.11 o
 -10   4   5      289.38      468.98     36.24 o
  -8   4   5    11737.77    11030.48    117.28 o
  -6   4   5     1457.24     1786.89     47.20 o
  -4   4   5     5493.99     3983.78     60.14 o
  -2   4   5    28409.03    26987.24    150.94 o
   0   4   5     2358.91     2552.78     57.01 o
   2   4   5    28740.92    26540.68    155.02 o
   4   4   5     2704.96     3126.08     57.15 o
   6   4   5        7.47      -14.67     17.84 o
   8   4   5      502.34     1223.44     45.42 o
  10   4   5     2186.96     2674.23     97.81 o
  12   4   5     1397.22     1531.66     60.25 o
  14   4   5     1001.48     1042.77     55.71 o
  16   4   5    15620.62    15048.63    315.54 o
  18   4   5     2462.23     2982.37    102.44 o
  20   4   5     4455.26     4559.02    147.90 o
  22   4   5     1638.52     1669.15    117.44 o
  24   4   5      147.47      148.19     73.92 o
  26   4   5      260.40      335.37    130.91 o
  28   4   5      354.98      329.57     96.33 o
  30   4   5       41.78       81.39    101.08 o
 -29   5   5     1163.78     1120.70    101.30 o
 -27   5   5      217.39      408.06     79.11 o
 -25   5   5      311.49      391.88     73.33 o
 -23   5   5      110.70       80.85     65.60 o
 -21   5   5      340.26      474.55     70.15 o
 -19   5   5     2679.22     2368.94    116.77 o
 -17   5   5      378.84      384.36     60.37 o
 -15   5   5      357.55      479.59     54.18 o
 -13   5   5     1137.94     1373.50     93.63 o
 -11   5   5    23120.53    24058.50    259.13 o
  -9   5   5    22430.32    22073.99    229.65 o
  -7   5   5    20638.19    20380.49    203.56 o
  -5   5   5     1029.52     1083.16     34.17 o
  -3   5   5     3113.84     3273.77     70.68 o
  -1   5   5    57395.00    60813.64    634.90 o
   1   5   5       27.15       25.25     18.60 o
   3   5   5     6408.36     6211.88     83.80 o
   5   5   5       19.38       67.93     20.15 o
   7   5   5    11261.50    11911.46    131.62 o
   9   5   5    58433.69    61182.93    329.09 o
  11   5   5     4890.99     4526.78     96.02 o
  13   5   5     2648.76     2904.58     84.90 o
  15   5   5     2116.94     2363.11    108.77 o
  17   5   5    13434.46    13426.71    228.13 o
  19   5   5        1.05       -5.68     57.20 o
  21   5   5      148.75      161.79     86.35 o
  23   5   5      860.71     1137.22    108.29 o
  25   5   5      649.96      596.21     95.04 o
  27   5   5        0.54      130.09     79.04 o
  29   5   5       15.83      125.62     86.55 o
 -28   6   5        9.27      166.75     74.37 o
 -26   6   5     1117.52      818.63     93.26 o
 -24   6   5      269.22      430.25     82.85 o
 -22   6   5     1927.87     2092.32    119.21 o
 -20   6   5        4.07       -8.74     57.45 o
 -18   6   5       88.17      253.55     58.92 o
 -16   6   5     3070.44     3220.39    127.29 o
 -14   6   5     2016.46     1889.92     89.47 o
 -12   6   5    10609.09     9934.78    179.04 o
 -10   6   5      113.13      148.09     38.66 o
  -8   6   5     3298.98     3209.39     91.01 o
  -6   6   5     1850.08     1944.07     75.68 o
  -4   6   5      718.43      333.28     25.85 o
  -2   6   5    13545.25    14463.50    129.93 o
   0   6   5     1475.40     1544.97     45.79 o
   2   6   5    10192.80    11405.23    120.39 o
   4   6   5      792.61      740.37     41.21 o
   6   6   5     1471.36     1792.87     56.13 o
   8   6   5      236.76      408.00     34.02 o
  10   6   5     1121.72     1320.57     56.52 o
  12   6   5     1106.33     1270.21     58.67 o
  14   6   5     8744.16     8303.82    167.52 o
  16   6   5    10581.59     9436.77    191.24 o
  18   6   5       50.25      149.69     62.12 o
  20   6   5        1.32      113.57     67.15 o
  22   6   5      473.35      561.57     86.75 o
  24   6   5      742.19      728.60    101.53 o
  26   6   5       17.37       99.58     80.29 o
  28   6   5      603.09      660.11    100.61 o
 -27   7   5       93.85      261.92     89.90 o
 -25   7   5      491.31      606.43     85.67 o
 -23   7   5      172.85      251.10     74.13 o
 -21   7   5       16.86      -53.32     64.66 o
 -19   7   5       19.72      -30.93     56.43 o
 -17   7   5      183.97      166.73     61.79 o
 -15   7   5     3118.86     3126.99    143.08 o
 -13   7   5     1432.21     1637.52     84.92 o
 -11   7   5     4685.18     4203.20    145.10 o
  -9   7   5      174.34      118.02     38.81 o
  -7   7   5      735.32      874.68     53.61 o
  -5   7   5     3772.34     3881.11     94.77 o
  -3   7   5     1766.11     1849.30     53.21 o
  -1   7   5    12129.11    12291.92    131.19 o
   1   7   5     1663.87     1917.19     55.83 o
   3   7   5     2184.76     2390.23     79.87 o
   5   7   5      138.27      108.51     26.48 o
   7   7   5     2248.98     2241.45     69.97 o
   9   7   5     3805.40     3734.29     84.20 o
  11   7   5      143.14      271.23     47.14 o
  13   7   5     2851.62     2549.21     97.23 o
  15   7   5     2217.60     2099.21    149.03 o
  17   7   5      225.66      179.62     62.76 o
  19   7   5       30.69      118.13     60.63 o
  21   7   5      117.91      127.89     70.21 o
  23   7   5      155.50      165.88     88.92 o
  25   7   5       12.15       42.60     79.08 o
  27   7   5      164.83      216.43     85.09 o
 -28   8   5      323.24      310.03    168.96 o
 -26   8   5      790.72      787.45    111.33 o
 -24   8   5        0.83       98.46     83.65 o
 -22   8   5      133.05      207.00     85.82 o
 -20   8   5      307.61      163.66     69.65 o
 -18   8   5      305.16      231.23     87.58 o
 -16   8   5       69.93       69.02     56.35 o
 -14   8   5      506.52      577.78     67.77 o
 -12   8   5       89.72      189.93     51.69 o
 -10   8   5      616.60      573.44     57.28 o
  -8   8   5     3474.51     3231.66    102.22 o
  -6   8   5      152.04      176.14     41.29 o
  -4   8   5     2650.40     2908.16     88.34 o
  -2   8   5     1349.69     1601.88     55.03 o
   0   8   5     3078.94     3331.77     86.83 o
   2   8   5      312.84      422.85     45.51 o
   4   8   5     1533.38     1465.66     56.67 o
   6   8   5       27.52       98.66     34.05 o
   8   8   5     1151.91     1322.50     68.85 o
  10   8   5      133.07      237.48     48.16 o
  12   8   5      500.39      615.22     60.21 o
  14   8   5      543.37      488.88     75.42 o
  16   8   5     1194.06     1143.10    163.23 o
  18   8   5      107.61       60.74     63.42 o
  20   8   5        2.36        9.71     65.97 o
  22   8   5       40.76       43.18     74.47 o
  24   8   5       45.84      117.63     78.41 o
  26   8   5       34.67      -37.94     81.39 o
  28   8   5       72.76      103.75    169.80 o
 -27   9   5       70.49      349.24    165.94 o
 -25   9   5      263.72      138.64     85.03 o
 -23   9   5      162.63      125.55     79.83 o
 -21   9   5      167.77      297.24     95.11 o
 -19   9   5       91.77      255.80     72.45 o
 -17   9   5       13.10       14.99     66.78 o
 -15   9   5      657.01      748.89     85.12 o
 -13   9   5     3740.05     3670.71    152.52 o
 -11   9   5      286.89      436.05     72.24 o
  -9   9   5     8308.33     8499.00    207.05 o
  -7   9   5       49.83       98.75     53.92 o
  -5   9   5       58.75       79.37     45.33 o
  -3   9   5     4383.12     3793.98    124.45 o
  -1   9   5      777.20      884.09     67.23 o
   1   9   5        0.00       96.02     37.99 o
   3   9   5     1631.28     1612.31     62.59 o
   5   9   5      405.36      584.95     52.86 o
   7   9   5      588.02      616.84     58.16 o
   9   9   5      488.35      606.89     59.86 o
  11   9   5      129.53      138.40     54.99 o
  13   9   5      146.86      173.06     61.53 o
  15   9   5       51.97       95.95     64.90 o
  17   9   5      535.98      528.68     75.73 o
  19   9   5        0.11       50.90     67.56 o
  21   9   5       36.53      111.47     81.95 o
  23   9   5       56.03      127.74     78.04 o
  25   9   5        3.15       82.93     77.07 o
  27   9   5        5.66      195.10    206.68 o
 -24  10   5      213.97      244.39     97.14 o
 -22  10   5      330.80      317.80    105.52 o
 -20  10   5      107.66      133.28     76.16 o
 -18  10   5       85.60       91.65     70.64 o
 -16  10   5        0.30      -58.47     64.59 o
 -14  10   5     1699.88     1592.58    112.61 o
 -12  10   5      494.30      519.68     78.59 o
 -10  10   5      154.33      284.06     71.14 o
  -8  10   5       34.93      156.41     66.24 o
  -6  10   5       54.71       60.93     57.02 o
  -4  10   5     5257.62     4493.67    148.00 o
  -2  10   5      345.20      324.03     67.53 o
   0  10   5      221.45      354.57     63.24 o
   2  10   5      354.33      312.29     64.94 o
   4  10   5     3773.75     3782.43    128.56 o
   6  10   5      225.98      395.11     63.68 o
   8  10   5      225.26      237.14     60.22 o
  10  10   5     3508.40     3868.27    225.62 o
  12  10   5      547.32      455.45     90.03 o
  14  10   5     1796.78     2000.71    141.00 o
  16  10   5        5.22      177.50     95.85 o
  18  10   5      293.85      380.75    135.28 o
  20  10   5      318.53      317.06     85.91 o
  22  10   5       40.21       42.58     85.57 o
  24  10   5      416.05      507.76    107.72 o
 -23  11   5      127.21      101.51     83.24 o
 -21  11   5      417.54      475.00     94.48 o
 -19  11   5       91.30      110.53     75.66 o
 -17  11   5      298.87      370.56    103.64 o
 -15  11   5      256.74      305.83     77.28 o
 -13  11   5      461.90      408.98     78.96 o
 -11  11   5      907.60      925.34    110.33 o
  -9  11   5     2433.36     2323.16    126.50 o
  -7  11   5      871.77      807.18     81.05 o
  -5  11   5      381.70      361.59     66.07 o
  -3  11   5      789.76      754.49     76.38 o
  -1  11   5      639.74      722.09     75.52 o
   1  11   5      295.77      322.18     71.49 o
   3  11   5     1378.46     1651.61    115.50 o
   5  11   5     2874.73     3062.05    150.58 o
   7  11   5      812.64      951.99     96.67 o
   9  11   5    10436.65    10109.02    308.75 o
  11  11   5       19.34      123.24     73.17 o
  13  11   5     1481.78     1405.36    156.74 o
  15  11   5      386.86      258.89     91.18 o
  17  11   5     2022.19     1768.33    176.73 o
  19  11   5      269.99      303.48    147.58 o
  21  11   5      167.54      254.25     95.42 o
  23  11   5     1461.57     1423.58    182.21 o
 -22  12   5        1.32      150.72     80.69 o
 -20  12   5      121.81      237.13     82.88 o
 -18  12   5      432.73      478.79     93.96 o
 -16  12   5     3663.81     3466.37    168.97 o
 -14  12   5       28.61      104.07     95.24 o
 -12  12   5     2128.15     2320.25    137.14 o
 -10  12   5      548.49      580.96     87.80 o
  -8  12   5     1471.91     1620.49    109.95 o
  -6  12   5     1272.58     1323.53    100.19 o
  -4  12   5     1787.80     1887.25    157.36 o
  -2  12   5     2265.61     2305.93    209.66 o
   0  12   5      855.19     1090.14    106.08 o
   2  12   5     1582.13     1649.21    197.15 o
   4  12   5      618.55      695.55     90.81 o
   6  12   5       39.49      176.87     88.73 o
   8  12   5      636.14      666.29     98.44 o
  10  12   5     1554.65     1829.56    134.93 o
  12  12   5       58.76      145.88    107.89 o
  14  12   5     2966.97     2783.24    168.45 o
  16  12   5     2372.99     2498.59    223.01 o
  18  12   5      212.79      166.76     96.90 o
  20  12   5      189.88      129.74     95.13 o
  22  12   5       41.81      149.39    168.36 o
 -21  13   5       35.99      138.95    122.69 o
 -19  13   5       13.54      -18.13     86.80 o
 -17  13   5       52.53      181.25     85.89 o
 -15  13   5     1195.71     1121.58    112.64 o
 -13  13   5        7.51       85.16    113.07 o
 -11  13   5     4636.13     4460.56    197.02 o
  -9  13   5     4868.46     5146.25    188.54 o
  -7  13   5       35.51      178.42     74.49 o
  -5  13   5      436.72      429.29     91.52 o
  -3  13   5        2.27       22.08     75.04 o
  -1  13   5     2594.17     2464.24    148.39 o
   1  13   5      440.39      498.02     90.03 o
   3  13   5        2.93       37.64     93.05 o
   5  13   5       83.28      194.21     98.82 o
   7  13   5      340.58      319.98    116.86 o
   9  13   5     1647.86     1821.45    279.55 o
  11  13   5      121.31       94.59    105.56 o
  13  13   5     2498.98     2432.72    161.00 o
  15  13   5      175.60      125.15     94.62 o
  17  13   5      444.19      421.19    101.59 o
  19  13   5      235.50      268.69     99.86 o
  21  13   5      118.54      153.76    177.11 o
 -18  14   5      863.16      959.34    118.02 o
 -16  14   5      206.12      389.34    105.88 o
 -14  14   5       55.51      159.74     83.34 o
 -12  14   5      106.42       23.46     80.44 o
 -10  14   5       45.66      226.51     79.33 o
  -8  14   5     1252.17     1145.07    123.13 o
  -6  14   5      865.68      937.83    113.55 o
  -4  14   5      164.20      175.68     88.52 o
  -2  14   5     1475.96     1429.65    128.47 o
   0  14   5      550.96      539.19    100.71 o
   2  14   5      219.00      208.04    101.09 o
   4  14   5      512.09      457.21    184.03 o
   6  14   5        1.64      201.74    113.08 o
   8  14   5      905.62      750.00    145.69 o
  10  14   5       49.98      -49.02     97.98 o
  12  14   5        4.94      134.21    108.26 o
  14  14   5      846.43      866.78    202.60 o
  16  14   5      934.21      778.55    156.62 o
  18  14   5       58.44      165.64    167.18 o
 -15  15   5      179.99       78.87     84.04 o
 -13  15   5       69.52        7.40     94.20 o
 -11  15   5     1462.20     1566.54    142.66 o
  -9  15   5      229.27      435.71    102.99 o
  -7  15   5      342.98      360.38    100.66 o
  -5  15   5       11.19      125.48     96.79 o
  -3  15   5      137.78      195.06     91.13 o
  -1  15   5      298.35      538.99    123.46 o
   1  15   5      120.22      -19.14    124.77 o
   3  15   5       66.40     -141.81    141.81 o
   5  15   5       98.12     -124.21    149.82 o
   7  15   5      192.93      316.29    156.97 o
   9  15   5     1534.05     1490.10    247.82 o
  11  15   5       37.14      312.46    187.03 o
  13  15   5     1120.77     1177.66    238.76 o
 -12  16   5        7.80      356.56    134.10 o
 -10  16   5      156.33      263.16    125.41 o
  -8  16   5      445.67      434.41    133.51 o
  -6  16   5      401.74      474.21    131.24 o
  -4  16   5      967.64     1076.80    234.25 o
  -2  16   5      147.24      208.42    175.83 o
   0  16   5       48.97      219.44    175.84 o
   2  16   5      130.40      315.94    178.45 o
   4  16   5        0.08      179.87    174.76 o
   6  16   5       47.89      -67.22    160.31 o
   8  16   5      195.23      384.65    186.11 o
  10  16   5        1.22       83.12    174.05 o
  -5  17   5       69.82      651.26    204.11 o
  -3  17   5      129.51      163.46    140.68 o
  -1  17   5      215.35      743.43    198.73 o
   1  17   5        4.10      322.41    205.86 o
   3  17   5       37.92      159.94    159.13 o
 -30   0   6       56.30      431.74    185.66 o
 -28   0   6      631.91      480.06    129.89 o
 -26   0   6     1608.85     1835.75    191.00 o
 -24   0   6      133.42      377.56     96.88 o
 -22   0   6     3726.69     3790.08    181.43 o
 -20   0   6      179.23      257.29     74.66 o
 -18   0   6     1678.55     2070.28    128.49 o
 -16   0   6       71.33      134.56     55.87 o
 -14   0   6      610.33      941.63     76.81 o
 -12   0   6    17399.97    16569.01    256.45 o
 -10   0   6       37.14       55.29     36.20 o
  -8   0   6      638.47      661.06     80.44 o
  -6   0   6     9283.72    10609.60    155.41 o
  -4   0   6   280579.63   290010.13    958.11 o
  -2   0   6     5787.90     5547.34     90.30 o
   0   0   6    75022.98    78156.87    354.77 o
   2   0   6    38046.61    33556.61    212.94 o
   4   0   6    86979.66    86895.97    407.15 o
   6   0   6     3195.94     3214.48     79.16 o
   8   0   6    21738.59    23272.68    241.47 o
  10   0   6     1163.65     1034.00     61.61 o
  12   0   6    13001.43    12837.89    258.75 o
  14   0   6     4584.54     4475.53    144.05 o
  16   0   6    11208.80    11060.86    279.40 o
  18   0   6      243.18      324.62     68.47 o
  20   0   6      417.41      389.94     73.70 o
  22   0   6      393.47      322.78     80.42 o
  24   0   6     6122.47     5499.07    285.87 o
  26   0   6     2211.84     2374.70    242.67 o
  28   0   6        6.96       81.46    137.36 o
  30   0   6     1548.97     1466.54    239.97 o
 -31   1   6       25.54      215.46    182.93 o
 -29   1   6      466.43      540.46    105.45 o
 -27   1   6      712.57      888.98    104.09 o
 -25   1   6        8.23      160.03     66.68 o
 -23   1   6      759.66      976.35    101.47 o
 -21   1   6      242.82      177.53     53.41 o
 -19   1   6      700.08      824.85     64.41 o
 -17   1   6     1333.87     1345.31     69.55 o
 -15   1   6      893.98     1057.67     59.19 o
 -13   1   6    11602.26    11704.99    158.76 o
 -11   1   6      187.59      110.93     28.42 o
  -9   1   6     6068.19     6177.98     97.87 o
  -7   1   6    16275.36    14607.64    135.12 o
  -5   1   6    47038.87    47317.15    227.27 o
  -3   1   6    94061.41    96642.70    362.56 o
  -1   1   6    14879.99    15627.72    101.73 o
   1   1   6    61836.94    61632.87    247.34 o
   3   1   6     9858.43     9133.25     93.76 o
   5   1   6   149843.17   151880.55    470.24 o
   7   1   6      615.81      675.39     30.52 o
   9   1   6     9856.31     8883.67    114.80 o
  11   1   6    11949.67    11958.16    143.59 o
  13   1   6     9724.67     9894.23    143.21 o
  15   1   6       10.38      166.27     47.60 o
  17   1   6     6498.52     6338.07    137.10 o
  19   1   6     5005.87     4815.66    128.42 o
  21   1   6       73.49      178.25     52.38 o
  23   1   6     5270.44     5000.92    146.01 o
  25   1   6     1214.86     1084.90     91.57 o
  27   1   6       81.73      121.71     73.69 o
  29   1   6      297.24      444.29    153.90 o
 -30   2   6        4.70      153.00     82.56 o
 -28   2   6      259.82      375.07     78.37 o
 -26   2   6      971.10      936.94     92.30 o
 -24   2   6      308.78      504.93     75.30 o
 -22   2   6      574.97      726.89     80.26 o
 -20   2   6       33.79       22.95     47.60 o
 -18   2   6     4101.75     4124.98    117.87 o
 -16   2   6     1915.03     2049.49     81.61 o
 -14   2   6      570.93      508.40     44.53 o
 -12   2   6     3270.93     4010.24     91.64 o
 -10   2   6     5907.89     6321.18    116.07 o
  -8   2   6    18329.61    20100.22    235.51 o
  -6   2   6    43368.89    44578.37    340.08 o
  -4   2   6    67864.57    70394.73    274.76 o
  -2   2   6     2305.92     2663.44     69.10 o
   0   2   6     1912.34     1433.06     38.03 o
   2   2   6    83151.48    82975.25    338.00 o
   4   2   6     2248.52     2054.12     50.01 o
   6   2   6       93.19      231.19     20.22 o
   8   2   6    47834.39    46031.96    434.66 o
  10   2   6        5.25      111.97     27.87 o
  12   2   6    14585.14    14864.79    169.37 o
  14   2   6     7816.86     7898.32    142.32 o
  16   2   6      181.94      227.99     43.82 o
  18   2   6       71.60      192.61     45.74 o
  20   2   6        0.05       90.03     44.34 o
  22   2   6     1599.86     1499.04     86.38 o
  24   2   6      502.21      550.89     76.16 o
  26   2   6      410.11      506.62     86.22 o
  28   2   6      330.95      504.86     89.19 o
  30   2   6      382.56      443.41    113.54 o
 -29   3   6      199.40      317.94     74.97 o
 -27   3   6      341.38      457.69    105.43 o
 -25   3   6      369.05      234.42     91.42 o
 -23   3   6      627.03      643.55     85.36 o
 -21   3   6      322.49      298.77     66.78 o
 -19   3   6     1069.70     1327.19    105.19 o
 -17   3   6      990.95      957.06     70.99 o
 -15   3   6     8458.70     8715.33    201.25 o
 -13   3   6     2285.74     2282.79     79.94 o
 -11   3   6      783.99      829.18     45.32 o
  -9   3   6     3163.40     3531.70     74.91 o
  -7   3   6     3734.54     3626.08     69.10 o
  -5   3   6     4025.46     4176.32     66.52 o
  -3   3   6     2032.71     2389.60     71.29 o
  -1   3   6    43676.00    44322.85    234.68 o
   1   3   6    46624.18    49194.16    239.11 o
   3   3   6      736.12      895.78     34.26 o
   5   3   6     3424.80     3761.36     78.43 o
   7   3   6    14552.62    13842.23    164.86 o
   9   3   6     3731.99     3946.42     77.96 o
  11   3   6     2625.91     2310.89     74.99 o
  13   3   6     1372.65     1401.34     59.91 o
  15   3   6       91.51      209.90     40.07 o
  17   3   6     2426.35     2368.27     88.37 o
  19   3   6      788.85      717.41     69.55 o
  21   3   6       35.64       94.84     57.28 o
  23   3   6       99.58      263.66     77.04 o
  25   3   6     1121.06     1118.57     95.92 o
  27   3   6      207.48      346.39    131.96 o
  29   3   6      262.71      180.42     90.32 o
 -30   4   6       33.01       -6.18    104.04 o
 -28   4   6       16.29      153.14     73.62 o
 -26   4   6        1.60      128.26     73.01 o
 -24   4   6       69.62       41.39     84.32 o
 -22   4   6      497.18      514.86     74.38 o
 -20   4   6     1185.52     1142.62     89.80 o
 -18   4   6      722.08      624.10     68.81 o
 -16   4   6       66.67      231.61     53.47 o
 -14   4   6      403.39      511.47     52.96 o
 -12   4   6     1711.23     2070.84     69.16 o
 -10   4   6      243.89      237.58     31.27 o
  -8   4   6     5367.45     5513.74     87.32 o
  -6   4   6      953.31      983.86     63.87 o
  -4   4   6     1666.79     1597.79     41.69 o
  -2   4   6      226.42      216.96     25.28 o
   0   4   6     9774.35    10379.56    131.51 o
   2   4   6        8.09       45.39     15.88 o
   4   4   6    17731.96    18077.97    135.55 o
   6   4   6      933.58      871.51     35.03 o
   8   4   6      263.34      385.35     40.09 o
  10   4   6       46.73      164.24     30.91 o
  12   4   6     1681.39     1992.99     68.71 o
  14   4   6      171.29      264.36     39.23 o
  16   4   6      932.20     1002.46     62.27 o
  18   4   6      614.29      590.17     53.60 o
  20   4   6        7.44       93.72     56.24 o
  22   4   6      472.72      436.08     79.05 o
  24   4   6       99.53       97.60     72.86 o
  26   4   6        1.52      149.71     75.77 o
  28   4   6        0.49       78.59     79.60 o
  30   4   6       65.63       16.41     99.38 o
 -29   5   6        5.55      160.16     76.65 o
 -27   5   6        4.18      214.54     70.87 o
 -25   5   6      212.92      284.01     73.95 o
 -23   5   6       84.28      177.52     68.83 o
 -21   5   6      541.51      755.39     83.27 o
 -19   5   6     1039.09      931.05     82.79 o
 -17   5   6      123.86      166.51     56.97 o
 -15   5   6     1125.55     1333.98     79.21 o
 -13   5   6      537.84      505.61     52.84 o
 -11   5   6      291.85      457.00     58.27 o
  -9   5   6     1301.82     1072.87     44.95 o
  -7   5   6      350.63      577.75     39.24 o
  -5   5   6     5586.16     6219.69     82.84 o
  -3   5   6      616.75      794.27     31.96 o
  -1   5   6    12068.21    11448.25    101.83 o
   1   5   6     6119.77     5706.10     75.02 o
   3   5   6       50.15       28.76     18.47 o
   5   5   6     9752.35    10777.53    129.33 o
   7   5   6     8180.62     8360.48    111.35 o
   9   5   6      455.76      679.24     49.11 o
  11   5   6    10430.51     9431.68    137.62 o
  13   5   6      327.06      456.79     52.33 o
  15   5   6       36.09      166.05     44.33 o
  17   5   6      101.10      222.05     61.46 o
  19   5   6      321.79      470.84     73.43 o
  21   5   6       13.15       63.27     61.07 o
  23   5   6      311.47      436.30     85.05 o
  25   5   6      340.72      449.77     90.04 o
  27   5   6       11.82      135.02     79.95 o
  29   5   6       74.80      143.78     97.83 o
 -28   6   6       13.57      -66.01     95.65 o
 -26   6   6      333.53      406.77     80.65 o
 -24   6   6      875.74     1071.06    100.92 o
 -22   6   6      954.28      950.50     89.11 o
 -20   6   6      435.52      443.13     76.65 o
 -18   6   6      130.88      166.02     57.16 o
 -16   6   6        9.26      -34.34     47.55 o
 -14   6   6     5703.04     5462.35    145.76 o
 -12   6   6      748.55     1141.05     69.31 o
 -10   6   6      495.35      428.53     48.26 o
  -8   6   6     1161.83     1496.13     65.32 o
  -6   6   6    17845.14    16753.53    187.67 o
  -4   6   6     3188.53     2843.19     66.99 o
  -2   6   6     8233.00     8579.54    101.65 o
   0   6   6    11975.56    12669.34    121.92 o
   2   6   6       49.24      135.71     24.22 o
   4   6   6     8510.73     9363.05    127.47 o
   6   6   6      278.32      370.59     31.77 o
   8   6   6     6216.41     5775.46    101.74 o
  10   6   6      455.57      604.55     42.87 o
  12   6   6       99.99      276.93     47.17 o
  14   6   6     4489.62     4817.30    152.74 o
  16   6   6      358.68      609.88    120.29 o
  18   6   6      276.57      289.77     64.94 o
  20   6   6        0.59      -12.64     64.17 o
  22   6   6        3.39      115.65     72.80 o
  24   6   6      185.96      214.03     81.00 o
  26   6   6     1132.41      971.22    109.41 o
  28   6   6      121.59       48.58     83.46 o
 -27   7   6      857.46      763.05    136.62 o
 -25   7   6       34.60       60.31     80.68 o
 -23   7   6       18.61      130.07     77.52 o
 -21   7   6      148.39      197.11     71.34 o
 -19   7   6       14.17       52.87     57.77 o
 -17   7   6     5435.64     4918.54    180.83 o
 -15   7   6      231.32      455.13     65.43 o
 -13   7   6     4647.74     5676.28    148.69 o
 -11   7   6     5029.06     4524.79    125.40 o
  -9   7   6     8827.18     8224.98    155.56 o
  -7   7   6     3543.55     3168.89     92.23 o
  -5   7   6     2440.85     2079.45     71.24 o
  -3   7   6       12.42      108.54     38.17 o
  -1   7   6     4307.67     3628.86     73.03 o
   1   7   6     2004.75     1778.35     53.99 o
   3   7   6    10491.27    10922.96    130.36 o
   5   7   6     1287.42     1111.41     79.66 o
   7   7   6     2585.44     2831.09     74.63 o
   9   7   6       27.60       26.09     30.13 o
  11   7   6      326.78      407.89     56.22 o
  13   7   6      490.45      522.12     84.53 o
  15   7   6        1.81       24.80     54.24 o
  17   7   6     1900.52     1683.68    109.18 o
  19   7   6       63.24      186.09     65.58 o
  21   7   6      501.36      619.59     85.76 o
  23   7   6      657.64      965.11    131.56 o
  25   7   6     1929.99     1551.62    122.19 o
  27   7   6        2.76       95.04     85.93 o
 -26   8   6     1099.97     1058.10    113.63 o
 -24   8   6      109.33      121.61     79.43 o
 -22   8   6     4075.44     3822.28    178.96 o
 -20   8   6      272.46      407.62     81.24 o
 -18   8   6      557.02      519.14     90.58 o
 -16   8   6     1102.11      969.75     94.50 o
 -14   8   6      445.75      622.01     78.40 o
 -12   8   6     2688.18     2420.31    129.38 o
 -10   8   6     1977.98     2154.52    109.77 o
  -8   8   6     3562.74     3496.30    212.45 o
  -6   8   6     1377.89     1418.33     84.33 o
  -4   8   6    28117.47    27008.85    317.68 o
  -2   8   6     1777.90     1756.54     84.03 o
   0   8   6       21.92      148.88     47.04 o
   2   8   6      461.34      381.46     46.45 o
   4   8   6      619.21      595.53     42.96 o
   6   8   6      851.50      849.39     49.76 o
   8   8   6     5031.27     4793.15    117.82 o
  10   8   6        7.70      111.28     49.78 o
  12   8   6      262.15      316.83     60.48 o
  14   8   6     5048.91     5335.47    170.75 o
  16   8   6     1690.07     2172.72    122.57 o
  18   8   6      518.12      561.01     84.11 o
  20   8   6      216.06      338.98    133.10 o
  22   8   6     1277.88     1341.07    113.61 o
  24   8   6     2083.58     1697.85    177.99 o
  26   8   6     1336.53     1367.45    142.24 o
 -25   9   6       44.12      141.31     84.63 o
 -23   9   6      524.56      581.10    106.77 o
 -21   9   6     1020.61      962.66    102.51 o
 -19   9   6     3120.94     2827.82    208.97 o
 -17   9   6      274.26      371.97     75.81 o
 -15   9   6     1875.24     1644.65    114.14 o
 -13   9   6     1862.12     1759.12    114.21 o
 -11   9   6     8885.44     8917.71    224.17 o
  -9   9   6     4084.51     3909.57    169.85 o
  -7   9   6      113.66      155.21     55.94 o
  -5   9   6     2311.77     2428.43    110.85 o
  -3   9   6     1185.34     1233.87     81.58 o
  -1   9   6     8356.21     7730.35    171.82 o
   1   9   6     5514.22     5442.31    120.69 o
   3   9   6     5701.05     5350.90    138.51 o
   5   9   6    27396.42    26131.67    492.51 o
   7   9   6      258.95      174.07     53.85 o
   9   9   6     4104.58     4205.44    168.88 o
  11   9   6     2469.89     2443.97    115.26 o
  13   9   6     2214.57     2018.77    139.62 o
  15   9   6     2398.82     2508.93    128.01 o
  17   9   6      157.34      169.50     68.22 o
  19   9   6      453.80      318.08     76.32 o
  21   9   6     1667.88     1320.12    110.75 o
  23   9   6     2327.89     2035.46    135.54 o
  25   9   6     1005.97     1044.41    123.37 o
 -24  10   6      102.39      181.97     88.94 o
 -22  10   6     1072.65      954.55    108.68 o
 -20  10   6       84.44       22.08     70.33 o
 -18  10   6     1129.83     1062.22    105.15 o
 -16  10   6      381.86      427.66     77.42 o
 -14  10   6      111.76      229.62     71.82 o
 -12  10   6      107.85      219.50    113.85 o
 -10  10   6     1752.21     1536.22    107.99 o
  -8  10   6    12771.92    12697.55    260.39 o
  -6  10   6     6314.50     6333.98    193.88 o
  -4  10   6    12626.48    13189.53    248.21 o
  -2  10   6     3358.69     2931.58    118.68 o
   0  10   6        0.33       30.67     63.09 o
   2  10   6     1779.60     1895.73    100.06 o
   4  10   6       12.78       -6.83     51.32 o
   6  10   6     2870.57     2987.66    121.43 o
   8  10   6     2500.29     2688.63    163.53 o
  10  10   6      215.08      306.34     77.44 o
  12  10   6     1564.06     1499.45    119.97 o
  14  10   6       10.60       16.71     74.93 o
  16  10   6       12.51      136.13     71.82 o
  18  10   6        2.89      166.96    118.35 o
  20  10   6       62.70      -48.82     97.31 o
  22  10   6      343.91      414.00     97.47 o
  24  10   6     1064.69     1139.03    130.99 o
 -23  11   6      102.96      173.01    139.96 o
 -21  11   6     1203.46      994.79    106.79 o
 -19  11   6      681.72      654.47     97.26 o
 -17  11   6      350.54      441.49     89.01 o
 -15  11   6       59.72       82.58     70.07 o
 -13  11   6        0.26      119.73     69.29 o
 -11  11   6      259.56      553.09     88.38 o
  -9  11   6      172.09      211.31     70.39 o
  -7  11   6      940.84      863.11     85.95 o
  -5  11   6      359.21      346.79     76.24 o
  -3  11   6     2738.93     2958.80    127.83 o
  -1  11   6      723.92      990.30     83.72 o
   1  11   6      706.88      724.95    101.48 o
   3  11   6       53.73      104.49     65.72 o
   5  11   6     2219.16     2250.26    200.19 o
   7  11   6     5857.41     5943.38    207.48 o
   9  11   6        7.50       -3.37     81.85 o
  11  11   6     1075.07     1089.90    112.34 o
  13  11   6        2.41       92.48    150.09 o
  15  11   6      404.41      323.87     91.10 o
  17  11   6      474.57      466.00    103.84 o
  19  11   6      137.96       77.81     93.53 o
  21  11   6      251.68      330.20     96.95 o
  23  11   6     2006.46     1894.29    155.81 o
 -22  12   6      119.96      134.40    306.20 o
 -20  12   6       19.63      154.30     80.98 o
 -18  12   6      797.83      855.20    103.48 o
 -16  12   6     1344.22     1328.20    116.33 o
 -14  12   6      755.32      730.31     96.02 o
 -12  12   6      327.79      301.72     83.69 o
 -10  12   6      158.50      394.49     80.36 o
  -8  12   6       18.06      243.06     92.95 o
  -6  12   6        1.21      203.32     67.07 o
  -4  12   6       13.36      145.71     66.23 o
  -2  12   6      168.26      302.54     81.36 o
   0  12   6       53.35      -11.70     70.60 o
   2  12   6       81.21      151.40     73.70 o
   4  12   6      276.76      238.42    188.91 o
   6  12   6       93.32      120.27     91.85 o
   8  12   6      578.14      599.77    120.50 o
  10  12   6      114.43      104.61     75.09 o
  12  12   6      302.45      391.88     90.65 o
  14  12   6       25.39      -39.19     96.48 o
  16  12   6      271.46      176.01     91.05 o
  18  12   6      218.69      177.63    155.09 o
  20  12   6      189.88      228.68     97.27 o
  22  12   6      308.71      232.70    112.77 o
 -19  13   6       44.81       25.63    109.11 o
 -17  13   6        0.04      132.36     83.93 o
 -15  13   6       97.23      295.78     89.95 o
 -13  13   6       18.77       42.51     70.99 o
 -11  13   6      228.92      428.55     90.09 o
  -9  13   6      106.60      214.97    137.44 o
  -7  13   6      430.94      517.58     83.62 o
  -5  13   6       50.60       77.10    151.12 o
  -3  13   6        1.50      198.54     82.36 o
  -1  13   6     1786.14     1578.13    205.72 o
   1  13   6     1735.40     1742.85    169.10 o
   3  13   6      291.58      152.17     90.79 o
   5  13   6        9.71      -84.82     87.06 o
   7  13   6        8.39       49.04    107.07 o
   9  13   6       44.99       50.04     96.12 o
  11  13   6      281.09      211.69    107.46 o
  13  13   6      572.21      461.49    103.87 o
  15  13   6       22.73       48.85     93.08 o
  17  13   6      529.93      907.59    120.04 o
  19  13   6        7.25      139.07    116.27 o
 -18  14   6      148.04      355.53    128.94 o
 -16  14   6      493.12      634.59    124.02 o
 -14  14   6       24.01      108.57     81.38 o
 -12  14   6      461.57      470.23     92.24 o
 -10  14   6      482.77      436.17     93.54 o
  -8  14   6      576.78      656.41    109.15 o
  -6  14   6      474.47      636.42    146.72 o
  -4  14   6       14.75       33.33     80.27 o
  -2  14   6      130.90      267.55    105.87 o
   0  14   6       41.35       96.70     99.33 o
   2  14   6        6.61       22.65    202.18 o
   4  14   6      185.69      163.40    116.38 o
   6  14   6        4.72       51.63     96.42 o
   8  14   6        3.47       97.56    152.30 o
  10  14   6     1030.48      930.33    149.10 o
  12  14   6      139.44      220.34    151.02 o
  14  14   6      543.22      391.82    128.51 o
  16  14   6       11.96       98.21     93.51 o
  18  14   6       34.62      189.77    133.37 o
 -15  15   6       18.73      247.20     89.64 o
 -13  15   6       54.02      283.97    192.27 o
 -11  15   6      804.41      842.26    122.21 o
  -9  15   6      409.72      497.24    107.94 o
  -7  15   6     1465.10     1349.95    137.28 o
  -5  15   6      674.94      806.55    189.21 o
  -3  15   6       20.76      115.70    110.13 o
  -1  15   6      114.99      116.73    107.98 o
   1  15   6        5.95      -15.35    101.49 o
   3  15   6      247.74      441.62    126.01 o
   5  15   6      333.02      190.30    111.86 o
   7  15   6      114.42      -16.83    107.49 o
   9  15   6      169.29      434.77    190.62 o
  11  15   6      228.21       83.57    176.62 o
  13  15   6       12.12     -163.00    163.00 o
 -12  16   6        8.43      365.31    148.82 o
 -10  16   6       13.79      -67.09    135.20 o
  -8  16   6      764.18      533.02    133.05 o
  -6  16   6       46.16       95.46    175.49 o
  -4  16   6     2086.31     2496.01    305.14 o
  -2  16   6     2728.04     2240.10    288.63 o
   0  16   6      179.33      325.32    183.64 o
   2  16   6      173.82      297.86    188.68 o
   4  16   6       90.96      172.70    179.72 o
   6  16   6       47.51     -148.23    148.23 o
   8  16   6      114.09      503.36    189.24 o
  -5  17   6       93.86       99.78    149.54 o
  -3  17   6      120.02       71.16    161.76 o
  -1  17   6     1918.73     1589.59    272.82 o
   1  17   6      554.47      741.56    187.51 o
 -29   1   7      512.24      586.64    123.54 o
 -27   1   7       67.40       88.31     77.11 o
 -25   1   7        5.68       -0.07     70.60 o
 -23   1   7      765.54      657.41     81.83 o
 -21   1   7      934.19     1029.76     79.03 o
 -19   1   7     7587.68     7846.03    223.45 o
 -17   1   7      145.81       72.58     41.48 o
 -15   1   7     4449.68     4771.81    113.84 o
 -13   1   7    11288.96    11654.71    161.56 o
 -11   1   7     8290.71     8067.47    124.75 o
  -9   1   7      496.30      507.19     34.02 o
  -7   1   7    23857.82    22628.86    174.51 o
  -5   1   7    11664.71    10839.16    111.11 o
  -3   1   7    11938.20    12273.36    118.27 o
  -1   1   7      936.08      752.50     32.14 o
   1   1   7    41433.66    43694.98    214.08 o
   3   1   7     2775.68     2631.46     54.05 o
   5   1   7      290.55      312.57     22.43 o
   7   1   7     9118.10     9053.93    100.70 o
   9   1   7     3630.46     3933.59     87.25 o
  11   1   7     2061.43     2000.16     62.60 o
  13   1   7      289.35      332.82     37.51 o
  15   1   7     3488.36     3650.76     98.83 o
  17   1   7       41.46      183.18     58.76 o
  19   1   7      123.95      295.60     51.62 o
  21   1   7     5575.31     5402.30    143.32 o
  23   1   7      489.89      406.81     66.67 o
  25   1   7      107.55      255.45     83.53 o
  27   1   7        5.10        6.41     95.84 o
  29   1   7       57.98       79.36     97.20 o
  31   1   7      176.71      188.41    209.02 o
 -30   2   7      119.96      135.96     94.04 o
 -28   2   7      429.69      377.86     80.19 o
 -26   2   7      510.36      576.37     85.97 o
 -24   2   7      426.04      388.59     73.91 o
 -22   2   7      793.70      723.57     78.38 o
 -20   2   7     4131.23     4152.60    145.44 o
 -18   2   7     4055.61     4405.19    122.96 o
 -16   2   7      104.27      209.02     44.18 o
 -14   2   7     4568.65     4705.55    109.89 o
 -12   2   7     3317.61     3244.71     84.84 o
 -10   2   7    16443.58    16886.50    204.53 o
  -8   2   7    19928.73    19424.79    169.10 o
  -6   2   7    44666.10    45473.95    243.35 o
  -4   2   7     1614.78     1613.43     42.49 o
  -2   2   7     1263.24      995.18     30.05 o
   0   2   7     7345.53     6632.03    106.73 o
   2   2   7    15998.28    15332.07    126.98 o
   4   2   7    13932.30    13991.14    133.27 o
   6   2   7     5164.39     5828.69     73.30 o
   8   2   7    37777.24    40187.13    232.22 o
  10   2   7       28.96       52.86     28.68 o
  12   2   7     1305.51     1398.71     57.30 o
  14   2   7      766.03      879.72     52.94 o
  16   2   7     2104.53     2224.79     83.94 o
  18   2   7     1858.52     2045.55     86.70 o
  20   2   7       11.38      108.65     48.37 o
  22   2   7     1196.75     1217.10     90.22 o
  24   2   7      132.11      180.17     63.54 o
  26   2   7      564.67      542.31     88.34 o
  28   2   7        4.03      145.71     94.35 o
  30   2   7      312.05      267.47     86.28 o
 -29   3   7      181.37      349.35     79.85 o
 -27   3   7        4.54      120.04     69.51 o
 -25   3   7       50.97      118.51     65.80 o
 -23   3   7      145.43      242.74     70.63 o
 -21   3   7     1381.32     1080.63    100.08 o
 -19   3   7     9655.44    10016.84    215.19 o
 -17   3   7       50.78       63.69     49.16 o
 -15   3   7     4926.40     4045.72    173.39 o
 -13   3   7        0.55       77.92     35.25 o
 -11   3   7      740.66      884.86     48.38 o
  -9   3   7     4354.96     4058.30     82.02 o
  -7   3   7    25761.61    23796.71    181.27 o
  -5   3   7      512.92      637.22     31.78 o
  -3   3   7    20468.95    18559.76    143.04 o
  -1   3   7    27677.93    28147.32    191.27 o
   1   3   7       13.41       35.97     23.23 o
   3   3   7    36336.08    36882.15    218.52 o
   5   3   7    55001.48    54525.19    296.20 o
   7   3   7     4688.56     5080.91     76.40 o
   9   3   7     5501.42     5325.77    133.25 o
  11   3   7     2528.74     2523.45     71.15 o
  13   3   7      623.92      771.53     48.29 o
  15   3   7     5477.21     5498.60    120.99 o
  17   3   7      153.08      272.64     48.27 o
  19   3   7     1395.34     1365.43     85.67 o
  21   3   7     1142.24     1132.97     84.74 o
  23   3   7     2461.69     2293.57    190.65 o
  25   3   7      445.61      648.88     91.34 o
  27   3   7       56.27       90.13    120.05 o
  29   3   7        0.03      121.62    152.26 o
 -30   4   7      211.92      157.86    129.45 o
 -28   4   7        5.39      125.68     70.59 o
 -26   4   7      311.76      277.89     75.42 o
 -24   4   7      441.79      393.23     70.63 o
 -22   4   7     1009.57     1126.97     93.75 o
 -20   4   7       52.55      174.83     61.31 o
 -18   4   7     2968.91     2821.66    119.02 o
 -16   4   7     5182.30     5139.57    143.77 o
 -14   4   7      531.69      628.11     58.02 o
 -12   4   7     1922.43     2440.48     91.96 o
 -10   4   7     8807.50     8816.68    124.09 o
  -8   4   7     7542.00     6815.08    100.92 o
  -6   4   7        8.49       61.21     25.07 o
  -4   4   7    47318.08    47285.88    300.76 o
  -2   4   7    16701.85    17271.86    160.95 o
   0   4   7     1469.72     1626.31     49.34 o
   2   4   7       17.23       53.53     16.31 o
   4   4   7     4911.94     4925.34     69.19 o
   6   4   7    18208.81    18209.47    146.66 o
   8   4   7    45498.14    42494.89    292.06 o
  10   4   7    12929.67    13270.32    155.75 o
  12   4   7    26702.69    26120.20    286.12 o
  14   4   7        0.21       59.01     33.89 o
  16   4   7      364.71      432.53     56.82 o
  18   4   7     1643.81     1617.64     90.84 o
  20   4   7      176.57      270.94     69.41 o
  22   4   7       69.12      206.87     71.46 o
  24   4   7     1775.62     1716.19    123.86 o
  26   4   7      960.17     1081.30    184.06 o
  28   4   7        8.62      226.47     81.05 o
  30   4   7       63.51      142.18    124.22 o
 -29   5   7        6.20      113.52     91.01 o
 -27   5   7      108.26      128.31     68.12 o
 -25   5   7      132.00      256.50     73.82 o
 -23   5   7      306.93      289.99     75.10 o
 -21   5   7      429.65      489.14     74.09 o
 -19   5   7    11224.93    11069.64    251.82 o
 -17   5   7      577.34      721.11    125.85 o
 -15   5   7       23.53       83.11     46.06 o
 -13   5   7     1675.28     1505.50     78.42 o
 -11   5   7      184.46      150.41     39.90 o
  -9   5   7     2773.94     2347.08     63.84 o
  -7   5   7    13395.33    11876.60    126.47 o
  -5   5   7    20123.59    20454.04    157.77 o
  -3   5   7    11727.68    12089.79    109.31 o
  -1   5   7    62915.69    65024.82    379.99 o
   1   5   7        9.11       81.69     18.57 o
   3   5   7     1107.85      849.52     34.42 o
   5   5   7     4872.12     4547.18     76.80 o
   7   5   7    14315.82    13971.13    144.40 o
   9   5   7    10642.10    10414.74    134.55 o
  11   5   7      403.47      472.49     40.90 o
  13   5   7     3458.49     3256.89     90.20 o
  15   5   7     6925.31     6441.90    153.16 o
  17   5   7     4137.46     4604.97    162.03 o
  19   5   7     1102.97     1087.97     95.14 o
  21   5   7      102.30      219.63     69.53 o
  23   5   7      643.23      828.08     99.07 o
  25   5   7      150.10      160.98     80.43 o
  27   5   7       50.31      102.95     80.73 o
  29   5   7       28.28      110.18     82.05 o
 -28   6   7        3.48      115.95    109.91 o
 -26   6   7      392.56      425.02     94.89 o
 -24   6   7      275.32      239.68     77.00 o
 -22   6   7     1209.22     1428.43    106.72 o
 -20   6   7     3388.48     3306.78    141.37 o
 -18   6   7     2314.89     2098.13    111.68 o
 -16   6   7     2851.21     2587.11    112.92 o
 -14   6   7     2769.39     2726.52    106.84 o
 -12   6   7     4866.01     5244.88    134.84 o
 -10   6   7     5694.99     5672.06    130.47 o
  -8   6   7     1576.10     1612.25     68.18 o
  -6   6   7      263.92      414.43     31.84 o
  -4   6   7     1001.90      944.23     38.37 o
  -2   6   7      801.45      875.80     36.09 o
   0   6   7     6193.58     6451.47     84.49 o
   2   6   7     4071.21     4068.63     72.59 o
   4   6   7     8764.41     8143.65    107.72 o
   6   6   7    17116.23    15676.88    157.49 o
   8   6   7     7593.29     7498.59    116.70 o
  10   6   7      326.87      330.48     36.47 o
  12   6   7     3316.31     3163.17    102.05 o
  14   6   7     2199.01     2169.13     97.25 o
  16   6   7     3424.13     3377.03    140.19 o
  18   6   7     3406.84     3490.22    148.70 o
  20   6   7      293.84      334.70     72.91 o
  22   6   7       95.21      309.87     78.38 o
  24   6   7      320.84      399.01     89.30 o
  26   6   7      244.73      377.22     88.52 o
  28   6   7       79.39      186.46     79.55 o
 -27   7   7       47.02       73.17     82.90 o
 -25   7   7       22.96       92.13     79.46 o
 -23   7   7      895.08      946.64    106.71 o
 -21   7   7     2571.66     2440.12    145.57 o
 -19   7   7     2093.72     2232.22    135.74 o
 -17   7   7       25.03      108.97     68.70 o
 -15   7   7     3211.55     3422.01    146.79 o
 -13   7   7     1123.46     1117.19     93.02 o
 -11   7   7      362.57      400.45     52.32 o
  -9   7   7      198.45      260.61     45.80 o
  -7   7   7     2402.74     2669.21     88.83 o
  -5   7   7      289.02      464.90     40.41 o
  -3   7   7     2081.86     1960.76     67.17 o
  -1   7   7    11685.93    12251.55    129.42 o
   1   7   7     4517.87     5028.59     85.53 o
   3   7   7     6455.47     6303.77     99.97 o
   5   7   7      344.60      329.68     36.43 o
   7   7   7     3209.28     3160.33     79.67 o
   9   7   7        0.45       47.70     37.32 o
  11   7   7      333.60      378.51     46.74 o
  13   7   7      545.82      494.55     63.66 o
  15   7   7      390.34      488.14     71.38 o
  17   7   7     2320.49     2233.41    123.03 o
  19   7   7       48.10      -35.56     57.12 o
  21   7   7       98.97       75.33     67.31 o
  23   7   7      583.07      479.70     94.04 o
  25   7   7        0.65      137.81     83.89 o
  27   7   7       77.30      243.69     85.95 o
 -26   8   7        7.96       45.01     86.47 o
 -24   8   7      198.83      303.62     87.75 o
 -22   8   7       45.02      192.87     78.37 o
 -20   8   7       26.45      109.27     71.65 o
 -18   8   7       19.41       50.49     65.77 o
 -16   8   7      524.75      474.86     79.16 o
 -14   8   7      745.34      704.43     85.63 o
 -12   8   7      346.21      452.01     81.14 o
 -10   8   7     1169.15     1010.55     83.94 o
  -8   8   7      663.23      601.12     68.89 o
  -6   8   7     6410.51     5845.36    158.78 o
  -4   8   7        4.34      -17.02     64.57 o
  -2   8   7     2667.46     2869.21    177.14 o
   0   8   7      159.92       62.26     36.25 o
   2   8   7      149.84      111.89     36.16 o
   4   8   7        0.96       69.00     43.18 o
   6   8   7      272.79      287.21     45.03 o
   8   8   7       44.98       45.99     40.63 o
  10   8   7      578.07      913.96     78.36 o
  12   8   7     8158.18     7020.85    187.17 o
  14   8   7     5164.58     5478.28    185.39 o
  16   8   7     3369.09     3303.00    152.37 o
  18   8   7      386.67      487.19     83.53 o
  20   8   7      270.70      268.48     96.71 o
  22   8   7        9.66      199.82     76.25 o
  24   8   7       56.53      206.39     81.18 o
  26   8   7       12.21       24.47     80.05 o
 -25   9   7      507.17      414.29     97.46 o
 -23   9   7       83.31      110.23     82.09 o
 -21   9   7      830.08      863.66    109.54 o
 -19   9   7     1292.04     1264.53    133.41 o
 -17   9   7      472.80      549.99     86.70 o
 -15   9   7     2620.24     2392.30    134.68 o
 -13   9   7       30.69       57.55     59.59 o
 -11   9   7     3893.67     3664.68    154.26 o
  -9   9   7     2788.31     3041.22    134.78 o
  -7   9   7     4053.49     4607.11    153.71 o
  -5   9   7     1978.73     2038.73    139.81 o
  -3   9   7      491.74      558.64     63.63 o
  -1   9   7      177.51      272.96     51.34 o
   1   9   7     2179.59     1946.84     91.50 o
   3   9   7      337.19      388.83     52.70 o
   5   9   7      884.95      795.10     61.94 o
   7   9   7     2594.03     2728.94    279.99 o
   9   9   7      140.12      121.96     61.86 o
  11   9   7     1600.89     1319.19    108.53 o
  13   9   7        0.12      173.49     77.05 o
  15   9   7       84.62      167.20     73.60 o
  17   9   7       30.71       78.65     81.95 o
  19   9   7      122.71      188.45     84.60 o
  21   9   7      142.99       62.14     81.38 o
  23   9   7       25.69      147.43    159.20 o
  25   9   7       19.41      125.98    131.69 o
 -24  10   7       22.47      -33.34    175.39 o
 -22  10   7      834.75      717.13    100.01 o
 -20  10   7       78.52      181.66     73.29 o
 -18  10   7       20.87       47.27     72.74 o
 -16  10   7       87.15      296.11     73.18 o
 -14  10   7      265.24      294.07     72.83 o
 -12  10   7        3.14       10.45     87.24 o
 -10  10   7     2510.24     2638.32    134.56 o
  -8  10   7      762.43      666.05     78.96 o
  -6  10   7       10.24      131.87     55.78 o
  -4  10   7     4378.97     4074.23    167.36 o
  -2  10   7     1352.01     1523.61     95.88 o
   0  10   7      170.14      267.09     75.53 o
   2  10   7      562.43      666.77     67.53 o
   4  10   7      154.58      114.24     68.13 o
   6  10   7     6734.55     6443.56    209.22 o
   8  10   7     4859.15     4957.26    310.63 o
  10  10   7      569.59      730.55    125.45 o
  12  10   7      587.22      735.41     99.39 o
  14  10   7       45.26       64.11     79.22 o
  16  10   7        0.33      126.65     83.73 o
  18  10   7       33.36       74.03     74.71 o
  20  10   7      393.03      437.02    139.25 o
  22  10   7      156.05      291.66     96.17 o
  24  10   7      279.25      249.38    100.01 o
 -23  11   7       16.91      -63.69     92.82 o
 -21  11   7      115.42      138.25    168.90 o
 -19  11   7     1524.33     1576.23    128.05 o
 -17  11   7     1040.85     1239.59    117.27 o
 -15  11   7      148.82      193.86    114.97 o
 -13  11   7      500.94      660.88     97.10 o
 -11  11   7        5.82      -25.82     66.59 o
  -9  11   7        0.13       35.16     77.99 o
  -7  11   7     4242.93     4569.25    238.71 o
  -5  11   7      337.19      415.51     71.58 o
  -3  11   7     3830.86     3660.36    141.23 o
  -1  11   7     2956.40     3142.90    132.28 o
   1  11   7     5202.20     5248.11    190.44 o
   3  11   7    11170.50    11297.59    359.01 o
   5  11   7     7555.80     7331.70    685.68 o
   7  11   7     1260.45     1272.51    136.50 o
   9  11   7       27.31      188.05     91.80 o
  11  11   7      592.41      771.31    100.97 o
  13  11   7     3040.47     2937.91    171.90 o
  15  11   7     1178.11     1302.62    126.40 o
  17  11   7      220.43      234.81     93.93 o
  19  11   7        0.03       24.91     84.84 o
  21  11   7      131.63      270.88    102.64 o
  23  11   7       11.17      211.62     87.22 o
 -22  12   7     1200.38     1106.35    160.74 o
 -20  12   7       47.12       88.51     82.63 o
 -18  12   7       28.91      107.80     89.36 o
 -16  12   7     1888.80     1806.49    128.39 o
 -14  12   7       41.17      216.85     79.23 o
 -12  12   7     1348.81     1322.39    113.44 o
 -10  12   7     1056.75     1119.84     95.04 o
  -8  12   7     3476.62     3348.43    152.05 o
  -6  12   7        1.25      126.68     66.12 o
  -4  12   7     6306.43     6072.38    189.06 o
  -2  12   7     2744.62     2153.53    139.41 o
   0  12   7       13.28      -28.93    200.54 o
   2  12   7     4931.46     4906.57    250.68 o
   4  12   7      680.56      640.54    117.07 o
   6  12   7     1362.62     1378.15    151.65 o
   8  12   7     3020.05     2782.42    209.87 o
  10  12   7      322.07      424.40    139.57 o
  12  12   7      966.94     1202.75    127.41 o
  14  12   7      487.48      490.01    103.28 o
  16  12   7       48.20       86.38     84.29 o
  18  12   7       39.01      195.61     94.48 o
  20  12   7      439.09      501.92    104.43 o
  22  12   7      652.33      673.84    204.09 o
 -19  13   7     1469.68     1491.02    122.01 o
 -17  13   7       31.39      190.20    105.46 o
 -15  13   7     1140.36     1105.32    142.01 o
 -13  13   7     1212.93     1157.59    117.31 o
 -11  13   7      690.95      724.12     96.89 o
  -9  13   7      713.20      755.38     96.51 o
  -7  13   7      478.33      795.23    106.16 o
  -5  13   7       65.91       63.42     81.11 o
  -3  13   7       60.28        5.77     76.08 o
  -1  13   7      988.71     1246.68    152.29 o
   1  13   7     3071.88     2559.34    200.47 o
   3  13   7       84.76       91.67    100.81 o
   5  13   7     2394.52     2411.82    401.10 o
   7  13   7      832.75      921.25    145.22 o
   9  13   7     1105.07      860.58    192.62 o
  11  13   7       58.76       12.77    106.93 o
  13  13   7     1651.72     1654.22    140.23 o
  15  13   7     1597.47     1909.26    149.79 o
  17  13   7      218.88      385.60    112.02 o
  19  13   7       26.72      250.33    103.73 o
 -18  14   7      997.52      903.79    106.61 o
 -16  14   7       20.10      267.43     82.94 o
 -14  14   7     1189.75     1037.54    110.28 o
 -12  14   7      898.04      758.39     99.51 o
 -10  14   7      738.61      773.56    100.46 o
  -8  14   7      590.57      614.38    105.69 o
  -6  14   7      420.62      520.46    103.79 o
  -4  14   7      286.40      474.22    118.60 o
  -2  14   7        4.80      159.66    106.44 o
   0  14   7      509.23      584.13    159.76 o
   2  14   7      974.62     1363.18    455.88 o
   4  14   7      107.31       38.19    103.91 o
   6  14   7     2361.18     2038.46    187.35 o
   8  14   7     2053.52     1954.69    187.21 o
  10  14   7       27.39       14.44    100.70 o
  12  14   7     1438.84     1266.13    170.32 o
  14  14   7       12.60       41.02    113.25 o
  16  14   7       74.59      218.42    171.14 o
  18  14   7      243.35      370.37    132.63 o
 -15  15   7      291.64      255.57    117.13 o
 -13  15   7       17.88      153.71    105.62 o
 -11  15   7        6.08      151.37    130.12 o
  -9  15   7      775.86      739.71    117.03 o
  -7  15   7        8.81      169.31    106.31 o
  -5  15   7     1052.71     1293.03    162.47 o
  -3  15   7        6.38       24.81    102.74 o
  -1  15   7      654.28      527.76    130.81 o
   1  15   7      352.97      355.08    113.52 o
   3  15   7        0.13      -31.33    109.58 o
   5  15   7       70.12       92.97    103.06 o
   7  15   7      415.18      239.58    190.44 o
   9  15   7       76.99      248.18    175.83 o
  11  15   7       11.10      201.77    127.93 o
  13  15   7        3.84      154.40    133.18 o
 -10  16   7       79.05       41.89    123.17 o
  -8  16   7      289.57      330.97    118.45 o
  -6  16   7      398.67      480.39    129.02 o
  -4  16   7       39.88      181.13    121.93 o
  -2  16   7       72.35      160.89    124.37 o
   0  16   7       22.07      182.66    115.95 o
   2  16   7       97.10      135.12    146.55 o
   4  16   7       36.80      -30.12    176.57 o
   6  16   7       32.24      385.75    168.24 o
   8  16   7      249.15      130.16    141.34 o
 -30   0   8     1654.28     1416.31    171.24 o
 -28   0   8     1608.82     1509.28    174.76 o
 -26   0   8      390.37      400.92    146.79 o
 -24   0   8       13.26      -46.55     94.69 o
 -22   0   8     3021.60     3416.52    179.80 o
 -20   0   8     4561.98     3729.42    173.95 o
 -18   0   8      597.83      401.09     75.01 o
 -16   0   8    13930.51    13752.40    356.94 o
 -14   0   8     3899.81     3919.95    144.07 o
 -12   0   8    42074.09    38685.79    409.18 o
 -10   0   8     5849.34     5311.90    141.40 o
  -8   0   8     4502.19     3500.37    120.42 o
  -6   0   8     4399.35     5453.91    120.57 o
  -4   0   8    57747.75    61883.49    388.95 o
  -2   0   8    25455.23    22985.33    232.46 o
   0   0   8     2356.74     2253.23     61.54 o
   2   0   8     9747.87     9402.96    122.27 o
   4   0   8    64365.84    64351.28    362.58 o
   6   0   8    10387.20    10734.86    150.29 o
   8   0   8    22250.58    21326.51    237.52 o
  10   0   8    10739.38    10389.63    184.27 o
  12   0   8    22257.33    23011.32    303.55 o
  14   0   8      208.43      397.61     66.87 o
  16   0   8    14432.99    14671.21    281.78 o
  18   0   8     4148.63     4551.97    172.67 o
  20   0   8     5272.56     5322.65    237.78 o
  22   0   8     2504.06     2112.17    177.00 o
  24   0   8      336.75      345.93    259.25 o
  26   0   8     1269.29     1426.91    166.40 o
  28   0   8      414.69      502.59    376.81 o
  30   0   8      339.82      576.77    197.70 o
 -29   1   8      719.86      669.81     97.34 o
 -27   1   8     2377.58     2028.25    140.34 o
 -25   1   8        1.87       87.19     65.22 o
 -23   1   8      623.44      839.00     85.19 o
 -21   1   8     1830.67     1606.89     91.23 o
 -19   1   8      610.31      792.33     66.94 o
 -17   1   8       68.17       83.63     42.46 o
 -15   1   8     3671.79     3470.34    116.71 o
 -13   1   8     3661.46     3955.29     99.42 o
 -11   1   8      416.22      557.78     43.72 o
  -9   1   8      178.58      316.63     31.42 o
  -7   1   8       44.91      272.26     96.02 o
  -5   1   8    19393.42    19461.69    153.50 o
  -3   1   8    28739.24    27470.44    169.35 o
  -1   1   8    21711.19    20430.52    195.00 o
   1   1   8      838.33      619.18     29.85 o
   3   1   8     3008.74     3110.92     61.94 o
   5   1   8     1342.80     1557.72     42.37 o
   7   1   8     1405.58     1234.84     40.21 o
   9   1   8      691.48      780.89     38.73 o
  11   1   8     2777.51     2800.81     73.38 o
  13   1   8    14969.41    14979.47    180.38 o
  15   1   8    13632.83    13324.97    184.76 o
  17   1   8       19.66       88.84     42.57 o
  19   1   8      749.38     1059.08     74.21 o
  21   1   8     1207.30     1273.10     89.08 o
  23   1   8     2884.85     2928.46    128.81 o
  25   1   8        9.24      110.27     70.86 o
  27   1   8       58.35      243.99     80.72 o
  29   1   8       94.55      167.03     90.86 o
 -30   2   8       98.83      256.89    111.03 o
 -28   2   8       57.72      247.00     72.43 o
 -26   2   8      597.99      452.40     79.75 o
 -24   2   8      198.14      272.53     69.46 o
 -22   2   8      649.05      778.93     95.75 o
 -20   2   8      322.27      271.25     64.90 o
 -18   2   8     1577.82     1581.00     81.34 o
 -16   2   8     4020.60     4612.21    118.41 o
 -14   2   8    18306.04    18238.09    213.99 o
 -12   2   8     8396.31     9007.38    139.27 o
 -10   2   8     3501.60     3479.23     82.64 o
  -8   2   8      455.46      885.45     42.63 o
  -6   2   8    11416.22    11892.77    179.33 o
  -4   2   8     1044.07      854.91     33.71 o
  -2   2   8    52601.97    51372.23    227.87 o
   0   2   8     5427.73     5544.56     71.58 o
   2   2   8    77933.67    80600.07    333.66 o
   4   2   8        4.69       52.85     20.28 o
   6   2   8     9240.44     9891.29    126.76 o
   8   2   8    10493.40     9650.51    111.48 o
  10   2   8     3803.89     4096.53     94.11 o
  12   2   8     7884.44     7246.24    120.37 o
  14   2   8     1172.43     1105.71     64.19 o
  16   2   8     8009.82     7568.78    186.07 o
  18   2   8     6737.89     6116.85    179.42 o
  20   2   8      126.69      130.35     51.63 o
  22   2   8     3295.75     2816.87    124.13 o
  24   2   8      132.20      190.74     65.87 o
  26   2   8       37.34      229.85     87.10 o
  28   2   8       32.06       67.86     87.92 o
  30   2   8      174.09      319.08    134.56 o
 -29   3   8       76.87      267.15     73.19 o
 -27   3   8       37.25       84.69     68.67 o
 -25   3   8      514.23      757.28     86.73 o
 -23   3   8       25.22       74.03     65.41 o
 -21   3   8      677.44      755.65     79.40 o
 -19   3   8       66.14      185.67     61.66 o
 -17   3   8       52.55      157.54     64.22 o
 -15   3   8       10.11       32.08     40.80 o
 -13   3   8     1124.52     1008.08     57.26 o
 -11   3   8      786.36      824.91     47.07 o
  -9   3   8     6460.70     8575.37    121.49 o
  -7   3   8      634.39      708.39     38.40 o
  -5   3   8    82579.42    87116.66    398.02 o
  -3   3   8       72.60       67.00     17.06 o
  -1   3   8      381.15      234.50     36.39 o
   1   3   8     7544.33     8606.50    172.36 o
   3   3   8     2119.91     2376.73     57.05 o
   5   3   8      306.32      335.37     38.46 o
   7   3   8        0.07       52.69     21.80 o
   9   3   8     3895.76     3424.03    100.02 o
  11   3   8     1142.69     1179.78     58.42 o
  13   3   8       10.62      115.97     34.47 o
  15   3   8     6639.76     6046.49    143.40 o
  17   3   8     4316.34     4184.50    131.25 o
  19   3   8      516.33      526.39     64.29 o
  21   3   8        7.23       86.20     55.80 o
  23   3   8        1.07       85.47     63.31 o
  25   3   8      195.98      212.62    131.66 o
  27   3   8        3.79       80.11     73.37 o
  29   3   8       31.09      104.01    101.76 o
 -30   4   8       25.03       96.70    222.83 o
 -28   4   8       48.01      214.26     73.57 o
 -26   4   8       94.56      182.98     95.06 o
 -24   4   8      176.60      270.65     87.75 o
 -22   4   8        8.54      132.64     63.44 o
 -20   4   8      390.38      340.61     67.08 o
 -18   4   8      374.66      445.11     69.43 o
 -16   4   8      649.00      530.17     63.22 o
 -14   4   8       22.63       82.36     45.04 o
 -12   4   8       96.44      150.51     34.06 o
 -10   4   8     1616.82     1652.79     59.50 o
  -8   4   8      741.13      555.97     37.03 o
  -6   4   8       95.87      165.92     33.91 o
  -4   4   8      160.61      260.02     25.14 o
  -2   4   8     2332.43     2684.94     68.14 o
   0   4   8    28829.53    31623.32    242.45 o
   2   4   8     6893.17     7563.69     79.21 o
   4   4   8      203.12      276.80     26.17 o
   6   4   8      910.67     1093.37     37.16 o
   8   4   8     1231.60     1192.38     58.42 o
  10   4   8      152.39      197.21     30.58 o
  12   4   8       67.64      100.40     33.52 o
  14   4   8      559.33      612.60     56.62 o
  16   4   8      610.41      726.28     66.13 o
  18   4   8      952.32     1014.57     76.26 o
  20   4   8       10.38      105.68     64.21 o
  22   4   8      158.89      275.81     67.67 o
  24   4   8       93.79       96.11     73.00 o
  26   4   8        0.72       70.89     75.41 o
  28   4   8        2.07      -67.84     94.62 o
 -29   5   8        3.08       55.12    163.90 o
 -27   5   8      146.26      249.26     78.23 o
 -25   5   8      930.59     1030.84     97.70 o
 -23   5   8        7.46      109.74     72.06 o
 -21   5   8      121.73      219.43     72.13 o
 -19   5   8      253.23      269.86     65.79 o
 -17   5   8     2497.40     2473.98    115.99 o
 -15   5   8     1175.65     1071.74     75.96 o
 -13   5   8     2132.65     2375.82     96.23 o
 -11   5   8     3377.03     3683.57    107.00 o
  -9   5   8      230.25      235.52     40.56 o
  -7   5   8      583.53      655.74     38.34 o
  -5   5   8     4700.04     4536.68     83.78 o
  -3   5   8     1721.88     1789.60     61.75 o
  -1   5   8     3792.87     3522.21     79.78 o
   1   5   8    15488.22    16306.61    254.97 o
   3   5   8      811.95     1313.20     40.76 o
   5   5   8     2316.55     2966.63     62.27 o
   7   5   8      876.51      839.77     40.57 o
   9   5   8     5304.19     4840.56     93.04 o
  11   5   8     6673.97     6201.65    134.41 o
  13   5   8     1408.80     1708.05     82.12 o
  15   5   8     3036.62     2926.79    108.47 o
  17   5   8      204.01      247.21     54.20 o
  19   5   8     1009.93     1235.46     99.83 o
  21   5   8       47.85       48.01     66.69 o
  23   5   8      506.51      495.08     88.42 o
  25   5   8      471.44      635.53     92.98 o
  27   5   8       13.68       33.97     77.64 o
  29   5   8      150.67       69.80    178.46 o
 -28   6   8       18.83      119.40     88.72 o
 -26   6   8        1.40       -7.41    109.21 o
 -24   6   8       26.45      197.22     78.77 o
 -22   6   8      643.33      698.89     99.51 o
 -20   6   8       35.59       77.08     68.91 o
 -18   6   8        1.18      104.48     65.39 o
 -16   6   8     3251.99     2757.18    117.11 o
 -14   6   8     4051.08     4097.21    131.25 o
 -12   6   8     7250.70     6696.29    152.36 o
 -10   6   8      177.09      138.38     45.86 o
  -8   6   8     1823.19     2308.30     80.02 o
  -6   6   8      238.72      358.59     39.43 o
  -4   6   8     2165.48     2175.14     54.37 o
  -2   6   8    11220.30    10866.76    147.10 o
   0   6   8      154.33      316.84     37.03 o
   2   6   8     2689.42     2825.32     79.51 o
   4   6   8     3280.41     3223.16     69.67 o
   6   6   8      961.50     1305.10     49.70 o
   8   6   8     2090.21     2317.45     80.30 o
  10   6   8      342.30      333.59     45.59 o
  12   6   8      324.14      364.33     48.13 o
  14   6   8        4.08       29.09     39.91 o
  16   6   8     1786.98     1689.64    106.53 o
  18   6   8      865.07      972.31     88.90 o
  20   6   8      793.49      916.37     93.53 o
  22   6   8      561.90      392.94     82.33 o
  24   6   8      960.79      893.02    106.97 o
  26   6   8       78.56      188.59     84.99 o
  28   6   8        7.97      161.32    125.52 o
 -27   7   8      564.30      404.44     93.80 o
 -25   7   8       13.18       57.74     74.89 o
 -23   7   8     3419.33     2936.45    161.08 o
 -21   7   8        7.46       41.89     70.32 o
 -19   7   8     2242.21     2547.89    143.62 o
 -17   7   8       45.59       59.99     60.84 o
 -15   7   8        4.57      117.49     64.13 o
 -13   7   8      633.33      903.91    119.77 o
 -11   7   8     3301.70     3845.91    141.32 o
  -9   7   8    10017.45    10454.52    226.67 o
  -7   7   8     6058.00     6350.90    170.34 o
  -5   7   8     9360.28     8564.92    179.21 o
  -3   7   8     1899.48     1849.11     68.60 o
  -1   7   8     8056.84     7719.20    132.09 o
   1   7   8        3.08       57.30     32.51 o
   3   7   8      540.94      795.61     49.95 o
   5   7   8      798.79      919.19     46.85 o
   7   7   8       70.47       94.15     37.90 o
   9   7   8     1504.26     1722.35     98.89 o
  11   7   8      159.75      176.49     46.18 o
  13   7   8     4305.26     4515.50    152.36 o
  15   7   8      456.66      620.07     72.96 o
  17   7   8       50.20       31.10     58.76 o
  19   7   8      763.06      582.16     94.22 o
  21   7   8      169.59      151.35    110.31 o
  23   7   8        2.27       93.04     74.43 o
  25   7   8      291.53      448.55     92.51 o
  27   7   8      355.57      295.28     87.39 o
 -26   8   8       13.24       53.40     91.01 o
 -24   8   8       84.32      185.14     79.44 o
 -22   8   8        1.45      115.70     84.54 o
 -20   8   8      418.67      470.00     89.05 o
 -18   8   8       10.54       60.12     66.35 o
 -16   8   8     1863.74     1886.23    119.73 o
 -14   8   8     1827.03     2085.30    125.02 o
 -12   8   8    13718.69    13747.39    277.61 o
 -10   8   8     5334.92     5593.15    222.50 o
  -8   8   8     2508.53     2633.39    116.34 o
  -6   8   8     3056.85     3311.34    125.67 o
  -4   8   8      126.98       44.87     44.29 o
  -2   8   8    19495.27    18621.82    417.87 o
   0   8   8     5973.35     5660.44    121.16 o
   2   8   8     9054.39     9253.12    153.28 o
   4   8   8     5416.69     4858.45    131.49 o
   6   8   8    14129.01    13628.82    228.08 o
   8   8   8     1512.70     1354.49     87.00 o
  10   8   8     6446.17     5722.65    196.59 o
  12   8   8     5494.68     5196.78    198.21 o
  14   8   8     2762.78     3019.38    162.18 o
  16   8   8     8665.75     8277.62    488.25 o
  18   8   8     1355.94     1450.95    129.25 o
  20   8   8     6758.84     6338.65    383.26 o
  22   8   8      348.64      425.31     99.11 o
  24   8   8       94.37      185.34     88.18 o
  26   8   8       32.05      167.71    100.69 o
 -25   9   8       15.47        1.71     83.62 o
 -23   9   8     1144.47     1055.27    112.71 o
 -21   9   8      229.74      258.34     81.37 o
 -19   9   8     1007.14     1235.73    111.90 o
 -17   9   8      964.29      845.26     98.36 o
 -15   9   8       41.07      111.88     67.36 o
 -13   9   8     2994.09     2815.76    140.56 o
 -11   9   8     1320.78     1582.82    110.20 o
  -9   9   8     4772.40     5141.93    170.17 o
  -7   9   8      118.25      354.19     64.58 o
  -5   9   8    14503.23    14293.54    256.25 o
  -3   9   8     2781.80     3126.25    121.64 o
  -1   9   8     1460.91     1570.47     89.53 o
   1   9   8     4505.16     4500.39    135.22 o
   3   9   8     2788.83     2740.94     95.17 o
   5   9   8     2098.48     1867.64     98.38 o
   7   9   8      269.61      314.82     76.60 o
   9   9   8     3397.54     3315.22    157.15 o
  11   9   8      119.50       79.34     69.76 o
  13   9   8      196.59      298.53    106.81 o
  15   9   8     3390.13     3626.57    183.47 o
  17   9   8      382.62      536.97     86.31 o
  19   9   8       23.61       58.74    185.46 o
  21   9   8      643.14      644.05    103.76 o
  23   9   8      893.22     1016.07    117.90 o
  25   9   8      129.87      207.37     99.48 o
 -24  10   8      117.83      272.96     90.42 o
 -22  10   8      322.58      214.36     84.26 o
 -20  10   8      515.02      403.85     91.46 o
 -18  10   8       91.21      201.09    104.04 o
 -16  10   8        7.43      107.43     66.08 o
 -14  10   8      730.79      724.95    137.90 o
 -12  10   8     3682.28     3942.70    164.04 o
 -10  10   8     5040.77     5523.59    187.01 o
  -8  10   8       39.14      133.94     60.68 o
  -6  10   8      203.12      265.43     74.41 o
  -4  10   8      135.28      241.74     62.07 o
  -2  10   8     2862.67     2799.39    122.66 o
   0  10   8      105.81      199.93     82.73 o
   2  10   8     3583.81     3417.46    154.67 o
   4  10   8      592.10      455.96     84.13 o
   6  10   8     1610.56     1651.57    118.90 o
   8  10   8     2668.08     2628.16    146.64 o
  10  10   8      146.85      237.24     76.43 o
  12  10   8       98.81       75.26     80.42 o
  14  10   8       30.74      149.19     86.15 o
  16  10   8     1306.59     1478.39    157.36 o
  18  10   8      745.61      785.37    109.76 o
  20  10   8      722.09      823.52    104.23 o
  22  10   8      719.02      869.99    118.81 o
  24  10   8       73.09      159.16    116.50 o
 -23  11   8      429.34      430.61    126.98 o
 -21  11   8      197.18      181.13    121.62 o
 -19  11   8      133.74      238.86    117.62 o
 -17  11   8      919.77     1036.53    109.10 o
 -15  11   8       38.03      139.33     76.07 o
 -13  11   8      427.90      469.70     87.18 o
 -11  11   8      935.51      825.87     92.59 o
  -9  11   8      368.42      436.35     78.52 o
  -7  11   8      367.64      519.58     77.84 o
  -5  11   8     7597.38     7404.17    205.29 o
  -3  11   8     8253.71     7888.49    206.36 o
  -1  11   8      103.09      134.60     60.46 o
   1  11   8       40.10       81.72     94.00 o
   3  11   8     2991.32     2664.45    191.24 o
   5  11   8     2868.64     2382.35    183.77 o
   7  11   8      837.67     1104.41    120.42 o
   9  11   8      238.50      284.93    111.49 o
  11  11   8       64.57       74.34     73.50 o
  13  11   8      545.66      663.38    100.30 o
  15  11   8     2534.40     2421.95    162.56 o
  17  11   8      150.65      113.15     93.68 o
  19  11   8      458.39      595.74    107.90 o
  21  11   8       38.37      118.98     89.27 o
  23  11   8      454.70      708.44    149.19 o
 -20  12   8      429.93      517.22    135.53 o
 -18  12   8       98.20      142.25     81.47 o
 -16  12   8       25.01       91.55     83.58 o
 -14  12   8      138.97      161.09     76.28 o
 -12  12   8      297.86      390.74     83.09 o
 -10  12   8      510.12      418.49     93.25 o
  -8  12   8      203.59      222.97     69.17 o
  -6  12   8      527.29      742.80    106.27 o
  -4  12   8       10.29      199.47    111.44 o
  -2  12   8        0.98       50.50     90.76 o
   0  12   8      352.68      365.60    104.80 o
   2  12   8       30.35       98.45    140.36 o
   4  12   8       36.51      -52.28    117.85 o
   6  12   8      141.44      315.64    106.97 o
   8  12   8     1576.57     1631.03    169.24 o
  10  12   8      235.90      364.86     92.39 o
  12  12   8      745.30      752.82    109.51 o
  14  12   8        0.11       89.43     81.01 o
  16  12   8        2.74       62.69     79.60 o
  18  12   8       22.80       87.86     94.69 o
  20  12   8      535.50      620.51    115.02 o
 -19  13   8     1037.56      896.84    112.50 o
 -17  13   8       63.42      124.12    146.34 o
 -15  13   8     1226.68     1229.55    185.19 o
 -13  13   8      163.80      192.36    121.87 o
 -11  13   8      512.73      541.62     94.03 o
  -9  13   8      235.63      468.91     86.24 o
  -7  13   8      946.03      873.40     96.43 o
  -5  13   8      124.78      159.93     89.47 o
  -3  13   8      253.31      292.86    104.05 o
  -1  13   8      482.58      353.29    110.45 o
   1  13   8      308.46      318.07    112.96 o
   3  13   8       33.16      -28.85     97.56 o
   5  13   8       96.40      283.79    109.30 o
   7  13   8      867.52      696.72    144.92 o
   9  13   8        4.49      -98.91     98.91 o
  11  13   8      100.80      156.68    107.99 o
  13  13   8      300.58      437.54    161.95 o
  15  13   8      168.18      177.99     95.70 o
  17  13   8        4.35      258.98     94.77 o
  19  13   8     1291.67     1213.76    160.11 o
 -16  14   8      311.73      470.44    163.16 o
 -14  14   8        0.05      140.34    107.06 o
 -12  14   8       99.73       97.49     85.28 o
 -10  14   8        0.06       19.35     81.60 o
  -8  14   8      453.39      366.35     98.19 o
  -6  14   8      238.41      260.09    116.41 o
  -4  14   8      268.99      191.69    109.64 o
  -2  14   8       25.67      285.23    125.87 o
   0  14   8       44.88       94.05    104.84 o
   2  14   8      639.30      682.10    131.41 o
   4  14   8        1.18      116.27    106.20 o
   6  14   8     1371.46     1384.99    166.87 o
   8  14   8        7.28      -20.21    105.85 o
  10  14   8       79.38      133.41    116.21 o
  12  14   8      116.57      -14.22    107.67 o
  14  14   8       13.27       38.15    166.96 o
  16  14   8      818.10      830.12    150.43 o
 -13  15   8        6.98       97.26     82.13 o
 -11  15   8        7.33       69.37     94.31 o
  -9  15   8      742.33     1125.29    154.92 o
  -7  15   8      197.23       70.94    104.61 o
  -5  15   8     2152.59     2044.60    193.03 o
  -3  15   8      150.96      191.38    117.81 o
  -1  15   8      773.53      670.60    133.69 o
   1  15   8      125.34      293.22    199.18 o
   3  15   8      461.19      587.78    130.30 o
   5  15   8       18.39      105.89    111.92 o
   7  15   8      198.24       67.27    112.88 o
   9  15   8      709.19      644.82    195.21 o
  11  15   8       13.87      169.93    117.37 o
  13  15   8     2186.67     1637.66    264.89 o
 -10  16   8        0.29      -62.05    146.70 o
  -8  16   8       12.69       44.20    114.02 o
  -6  16   8       91.83      270.38    116.09 o
  -4  16   8      221.40      347.59    125.94 o
  -2  16   8      848.11      849.03    150.01 o
   0  16   8      212.81      361.14    155.24 o
   2  16   8      145.82      158.40    107.59 o
   4  16   8       92.94      175.93    175.90 o
   6  16   8      787.15      863.40    254.34 o
   8  16   8      217.82     -135.52    153.21 o
 -29   1   9       56.29       96.26    113.67 o
 -27   1   9       51.99      145.96     82.19 o
 -25   1   9      136.49       73.26     64.20 o
 -23   1   9      546.39      584.72     78.73 o
 -21   1   9       15.55       20.25     57.51 o
 -19   1   9       44.89       70.22     50.04 o
 -17   1   9        4.10      148.56     45.30 o
 -15   1   9     1333.72     1269.00     68.14 o
 -13   1   9     1415.10     1529.12     68.08 o
 -11   1   9     1983.62     1609.28     62.50 o
  -9   1   9     2979.19     3416.77     80.40 o
  -7   1   9       92.93      160.27     25.88 o
  -5   1   9      306.05      275.23     26.94 o
  -3   1   9     9657.71     9675.10    103.89 o
  -1   1   9     1127.05     1250.50     36.93 o
   1   1   9      240.97      298.25     30.62 o
   3   1   9     3642.94     3326.57     52.19 o
   5   1   9      683.01      967.41     49.74 o
   7   1   9       50.99       99.71     21.56 o
   9   1   9      127.21      198.99     28.93 o
  11   1   9    10171.76    11026.07    142.87 o
  13   1   9        2.84       40.90     31.44 o
  15   1   9      458.76      504.39     44.29 o
  17   1   9      115.20      121.05     43.41 o
  19   1   9      209.94      259.77     56.29 o
  21   1   9     1070.59     1349.82     98.47 o
  23   1   9       14.26      146.70     69.68 o
  25   1   9      656.81      766.85    125.78 o
  27   1   9       60.91       49.93     74.75 o
  29   1   9        2.57       50.17     95.75 o
 -30   2   9      164.21      348.86    182.77 o
 -28   2   9       16.19       53.75     66.94 o
 -26   2   9       23.40      -43.21     73.46 o
 -24   2   9       28.10        0.37     64.78 o
 -22   2   9     1393.11     1232.50     96.86 o
 -20   2   9     1875.99     1698.61    102.61 o
 -18   2   9      508.40      504.00     58.96 o
 -16   2   9     3221.08     3021.23    100.39 o
 -14   2   9     3947.55     4231.77    108.78 o
 -12   2   9     2478.02     2760.25     82.87 o
 -10   2   9      192.57      159.60     30.25 o
  -8   2   9     3295.45     3360.63     76.58 o
  -6   2   9     4763.02     4000.47     77.31 o
  -4   2   9      662.98      786.58     46.91 o
  -2   2   9    35239.29    33177.92    267.99 o
   0   2   9      876.56     1004.70     43.27 o
   2   2   9    58218.20    57932.77    347.08 o
   4   2   9      179.79      272.32     33.87 o
   6   2   9     1923.04     1836.34     59.31 o
   8   2   9    12541.92    11695.95    180.40 o
  10   2   9     1204.53     1452.58     52.63 o
  12   2   9     1104.25     1014.56     81.46 o
  14   2   9      390.71      402.35     44.11 o
  16   2   9     2729.31     2920.46     98.13 o
  18   2   9       17.84      157.28     51.83 o
  20   2   9     2042.43     2129.82    107.08 o
  22   2   9      193.03      294.69     66.96 o
  24   2   9      493.31      529.63     84.98 o
  26   2   9      354.81      465.22    109.78 o
  28   2   9       16.13       12.87     85.16 o
  30   2   9      150.75      352.77    211.56 o
 -29   3   9      890.57     1037.63     93.24 o
 -27   3   9       50.17      125.53     73.82 o
 -25   3   9       20.95      156.41     68.66 o
 -23   3   9     3595.66     3453.23    144.75 o
 -21   3   9     1972.68     2124.29    115.37 o
 -19   3   9       38.86      108.42     55.79 o
 -17   3   9     4228.37     4166.47    135.94 o
 -15   3   9      204.27      232.28     47.55 o
 -13   3   9      914.88      834.14     55.01 o
 -11   3   9     3373.81     3291.27     85.82 o
  -9   3   9     3534.53     2826.66     73.35 o
  -7   3   9     4224.66     3458.39     74.74 o
  -5   3   9    48058.60    48927.11    268.94 o
  -3   3   9      641.62      761.26     31.48 o
  -1   3   9     9124.74     9188.31    194.76 o
   1   3   9   112086.09   122417.24    518.72 o
   3   3   9     1580.26     1538.09     59.07 o
   5   3   9    31645.70    31182.13    232.35 o
   7   3   9      625.71      626.92     41.57 o
   9   3   9      811.54     1096.32     44.03 o
  11   3   9      877.06      988.69     49.40 o
  13   3   9      950.59      992.50     62.57 o
  15   3   9        4.10       80.88     43.35 o
  17   3   9       11.43       12.43     47.23 o
  19   3   9      828.90      847.34     88.60 o
  21   3   9      549.93      540.60     68.64 o
  23   3   9     2676.72     2973.12    150.29 o
  25   3   9      803.04      604.93    105.17 o
  27   3   9       86.43       90.44     88.77 o
  29   3   9      325.90      327.56    102.10 o
 -28   4   9      701.38      672.81     90.78 o
 -26   4   9       65.53       44.42     68.38 o
 -24   4   9        1.81       -9.52     64.96 o
 -22   4   9     3788.20     3374.79    144.29 o
 -20   4   9     5794.40     5315.15    170.38 o
 -18   4   9     2970.39     3024.13    125.27 o
 -16   4   9      567.42      745.20     73.06 o
 -14   4   9     7833.56     7760.58    169.53 o
 -12   4   9      204.04      338.14     47.69 o
 -10   4   9     3915.39     3410.47     84.97 o
  -8   4   9     4090.46     4208.69     85.76 o
  -6   4   9     5004.96     5684.91     90.73 o
  -4   4   9     3523.00     3336.25     60.70 o
  -2   4   9     6438.50     5439.35     98.73 o
   0   4   9     4553.59     4485.59     85.10 o
   2   4   9    10556.29     8307.65     83.36 o
   4   4   9      464.47      560.25     35.25 o
   6   4   9       43.34      148.57     35.96 o
   8   4   9     1808.98     2066.25     54.17 o
  10   4   9      654.98      868.13     80.66 o
  12   4   9      538.57      750.89     57.98 o
  14   4   9     2017.83     2321.78     93.39 o
  16   4   9     1421.38     1315.92     81.29 o
  18   4   9       66.53       68.58     50.86 o
  20   4   9     6997.67     7087.28    209.66 o
  22   4   9     1904.76     1741.26    119.52 o
  24   4   9      341.57      405.20     71.27 o
  26   4   9      137.36      355.09     79.13 o
  28   4   9        0.86       -1.90     85.33 o
 -29   5   9      784.44      682.75    222.70 o
 -27   5   9     1376.12     1328.78    122.08 o
 -25   5   9       91.14      105.82     73.20 o
 -23   5   9     3302.68     3148.85    143.34 o
 -21   5   9      426.47      456.60     77.78 o
 -19   5   9       91.70      187.47     63.21 o
 -17   5   9     1989.36     2532.31    114.02 o
 -15   5   9      928.70      671.52     66.04 o
 -13   5   9        0.50      100.86     64.32 o
 -11   5   9     1149.57     1094.46     66.98 o
  -9   5   9       11.01      133.53     37.21 o
  -7   5   9      449.16      416.20     33.98 o
  -5   5   9    33533.33    33032.13    333.70 o
  -3   5   9    16097.50    17081.86    184.29 o
  -1   5   9     1887.99     1841.37     62.02 o
   1   5   9       71.13       15.95     25.81 o
   3   5   9     3000.01     3346.85     60.93 o
   5   5   9     8168.84     7173.18     92.52 o
   7   5   9      375.17      331.61     39.64 o
   9   5   9        5.10       31.64     34.51 o
  11   5   9       25.77      102.61     39.26 o
  13   5   9     4098.55     3995.95    118.49 o
  15   5   9     3351.54     3166.17    115.46 o
  17   5   9      596.85      639.84     74.97 o
  19   5   9      863.35      690.92     82.45 o
  21   5   9       14.57      110.60    100.01 o
  23   5   9     4072.66     3732.54    170.49 o
  25   5   9       64.99       89.03     72.36 o
  27   5   9       32.65      130.12     79.08 o
  29   5   9       82.82      262.88    181.13 o
 -28   6   9      303.72      329.40    130.86 o
 -26   6   9      129.78      143.44     84.18 o
 -24   6   9      136.35       94.54     73.63 o
 -22   6   9      443.38      389.12     87.59 o
 -20   6   9     3020.13     2518.57    145.72 o
 -18   6   9      672.77      660.08     88.31 o
 -16   6   9      283.92      295.14     70.32 o
 -14   6   9     1630.82     1441.72    138.72 o
 -12   6   9      806.81     1035.86     83.14 o
 -10   6   9      400.22      484.56     62.76 o
  -8   6   9     4181.43     4442.19    137.62 o
  -6   6   9      461.75      468.70     52.69 o
  -4   6   9      903.58      728.05     46.97 o
  -2   6   9    28174.06    29658.39    287.14 o
   0   6   9       90.23      187.00     52.25 o
   2   6   9    24798.26    23497.27    217.78 o
   4   6   9     3100.63     3263.43     74.24 o
   6   6   9     8718.58     8355.42    187.08 o
   8   6   9      984.39      948.31     58.11 o
  10   6   9     1885.75     2094.76     83.60 o
  12   6   9      451.57      637.08     83.62 o
  14   6   9     3004.58     2744.82    114.63 o
  16   6   9     5621.42     5488.03    177.49 o
  18   6   9      220.39      298.36    120.02 o
  20   6   9      407.42      581.59     97.40 o
  22   6   9     1833.39     1641.51    124.14 o
  24   6   9     1800.65     1662.22    129.27 o
  26   6   9      561.59      612.20     95.30 o
  28   6   9        8.55      178.19    126.79 o
 -27   7   9      251.33      238.80    135.39 o
 -25   7   9       50.77      109.91    128.56 o
 -23   7   9       20.64       25.84     75.40 o
 -21   7   9      100.94       63.00     78.33 o
 -19   7   9        1.48       52.19     74.23 o
 -17   7   9      391.27      325.94     76.24 o
 -15   7   9      166.36      200.31     72.51 o
 -13   7   9       24.27      101.05     59.03 o
 -11   7   9       52.09       17.96     53.61 o
  -9   7   9     1270.65     1081.56     81.76 o
  -7   7   9      788.94      842.70     89.49 o
  -5   7   9     2905.79     3096.12    141.50 o
  -3   7   9     3188.18     3454.75     93.89 o
  -1   7   9     1057.79     1167.62     59.45 o
   1   7   9     1531.65     1446.12     63.18 o
   3   7   9     3965.47     3925.65    117.08 o
   5   7   9     9460.59     9289.76    183.25 o
   7   7   9     2535.37     2255.61     98.79 o
   9   7   9     6111.31     5903.66    185.25 o
  11   7   9     5984.22     5547.75    139.55 o
  13   7   9      149.07      254.32     60.21 o
  15   7   9     3365.22     3504.75    145.37 o
  17   7   9       15.67      122.78     86.23 o
  19   7   9       38.03       59.20     67.74 o
  21   7   9       22.91       53.54     69.66 o
  23   7   9      429.77      389.23     96.28 o
  25   7   9     1223.63     1214.05    115.64 o
  27   7   9      245.80      371.78    134.57 o
 -26   8   9      185.17      271.47     99.01 o
 -24   8   9        3.99       -5.82     77.78 o
 -22   8   9      813.28      763.60    102.17 o
 -20   8   9       51.99      189.37     81.10 o
 -18   8   9     1298.10     1026.25    103.50 o
 -16   8   9      160.51      183.78    128.37 o
 -14   8   9      321.59      320.08     70.96 o
 -12   8   9     1145.91     1284.37    101.49 o
 -10   8   9      130.08      261.82     67.54 o
  -8   8   9     1333.34     1388.79    116.18 o
  -6   8   9       56.20       60.25     49.10 o
  -4   8   9      125.06      110.97     48.48 o
  -2   8   9     1517.30     1659.00    114.46 o
   0   8   9      113.34      190.95     40.83 o
   2   8   9     7890.12     8342.75    293.38 o
   4   8   9       77.10      128.57     83.22 o
   6   8   9      320.92      634.78     66.87 o
   8   8   9     3095.37     2954.95    120.79 o
  10   8   9     2362.72     2069.39    149.61 o
  12   8   9     2236.79     2197.66    137.06 o
  14   8   9        4.26       10.59     71.84 o
  16   8   9      413.95      483.84     78.80 o
  18   8   9       22.53      -74.61    116.47 o
  20   8   9      823.06      837.01    115.49 o
  22   8   9        4.77      177.18    113.37 o
  24   8   9        0.04       62.01     86.25 o
  26   8   9       45.37       77.78    101.11 o
 -25   9   9        7.59      152.89    179.33 o
 -23   9   9       12.26      -23.14     76.86 o
 -21   9   9        9.02       42.86     76.64 o
 -19   9   9      412.16      547.80     90.40 o
 -17   9   9       15.32      106.68     74.00 o
 -15   9   9      487.22      365.61     92.23 o
 -13   9   9        6.23       81.77     67.96 o
 -11   9   9     4576.27     4102.60    161.85 o
  -9   9   9      519.29      690.54     79.93 o
  -7   9   9      284.71      353.55    108.53 o
  -5   9   9     1249.84     1206.19     84.92 o
  -3   9   9      949.09      944.09     77.96 o
  -1   9   9      106.91      148.98     54.27 o
   1   9   9      773.92      790.09    103.17 o
   3   9   9     2929.71     2841.28    145.04 o
   5   9   9      152.64      290.46     76.65 o
   7   9   9     3079.72     3029.74    151.66 o
   9   9   9      103.68      224.68     67.87 o
  11   9   9     2147.94     2375.34    145.68 o
  13   9   9       39.91      268.53     99.91 o
  15   9   9        1.04       36.68     88.10 o
  17   9   9      123.02      171.68     82.60 o
  19   9   9     1399.62     1585.36    124.37 o
  21   9   9       55.75      224.39    138.77 o
  23   9   9      713.00      461.23    118.75 o
  25   9   9       33.81      173.83    101.31 o
 -24  10   9       53.92      153.92    164.94 o
 -22  10   9      117.65      229.19     84.21 o
 -20  10   9      541.68      629.19     96.21 o
 -18  10   9      547.95      556.75    111.08 o
 -16  10   9      728.79      895.28    100.05 o
 -14  10   9      276.90      298.91     78.91 o
 -12  10   9      787.21      815.02     91.29 o
 -10  10   9      520.19      529.36    101.54 o
  -8  10   9     1041.64     1219.01     99.64 o
  -6  10   9      556.62      798.49     82.94 o
  -4  10   9     1700.45     1929.96    109.74 o
  -2  10   9     6936.45     6582.00    181.05 o
   0  10   9       65.53       16.07     99.45 o
   2  10   9     6174.80     6142.19    206.01 o
   4  10   9      684.03      699.77     97.26 o
   6  10   9     3647.34     3507.69    195.80 o
   8  10   9      296.88      351.06     81.35 o
  10  10   9     1860.38     1863.38    132.61 o
  12  10   9      323.68      256.38    130.43 o
  14  10   9      115.91      158.61     78.60 o
  16  10   9     3061.57     3157.38    179.94 o
  18  10   9       30.34      113.96     89.28 o
  20  10   9      226.01      349.32     97.09 o
  22  10   9      256.39      260.92    147.87 o
  24  10   9      175.80      339.85    106.18 o
 -21  11   9      195.61      369.45     82.75 o
 -19  11   9       23.83       96.33    102.81 o
 -17  11   9      566.06      770.12    100.48 o
 -15  11   9       64.25      166.54     79.38 o
 -13  11   9      280.93      510.23     91.42 o
 -11  11   9       97.43      262.25     77.31 o
  -9  11   9      251.88      343.74     75.61 o
  -7  11   9       59.45      179.38     60.25 o
  -5  11   9     1360.58     1613.27    107.73 o
  -3  11   9      826.05      733.16     82.40 o
  -1  11   9     1080.51     1339.35    114.62 o
   1  11   9     6412.06     5475.56    201.74 o
   3  11   9      123.28      240.32    103.69 o
   5  11   9     3210.50     3446.37    216.43 o
   7  11   9       49.43      170.42     78.02 o
   9  11   9       63.19      159.19     79.73 o
  11  11   9      445.80      606.78     97.32 o
  13  11   9     1503.35     1570.95    159.94 o
  15  11   9      185.53      279.23     87.82 o
  17  11   9      200.07      255.56    107.80 o
  19  11   9       64.32      205.59     96.61 o
  21  11   9      397.43      658.79    259.39 o
 -20  12   9      641.39      753.71    121.51 o
 -18  12   9      248.41      469.69     91.94 o
 -16  12   9     2008.17     1616.34    128.51 o
 -14  12   9       85.96       82.93     78.64 o
 -12  12   9      236.34      242.40     78.02 o
 -10  12   9      271.41      411.81     84.91 o
  -8  12   9       17.33       76.81     68.99 o
  -6  12   9      131.57      262.80     95.24 o
  -4  12   9        1.24      -69.46    112.15 o
  -2  12   9     4425.06     4499.12    194.98 o
   0  12   9     1915.04     1623.33    162.32 o
   2  12   9     1791.30     1962.40    176.03 o
   4  12   9      951.67      816.24    136.85 o
   6  12   9       11.42       92.65    171.89 o
   8  12   9      963.62      857.76    142.43 o
  10  12   9      119.00       61.07     98.31 o
  12  12   9       73.97        2.96    100.45 o
  14  12   9      133.29      216.63    119.37 o
  16  12   9      597.63      490.53    100.66 o
  18  12   9       12.05      121.16     93.16 o
  20  12   9      772.71      921.08    125.15 o
 -19  13   9       15.72      140.95    103.38 o
 -17  13   9      112.81      408.53    150.16 o
 -15  13   9      428.55      282.44     84.56 o
 -13  13   9       27.01        0.48     78.53 o
 -11  13   9      133.63      123.03    130.67 o
  -9  13   9     1214.28     1219.12    111.46 o
  -7  13   9      261.59      532.74    141.63 o
  -5  13   9     5725.92     5553.46    222.83 o
  -3  13   9     3723.57     4014.43    245.19 o
  -1  13   9     1260.89     1115.80    145.58 o
   1  13   9      481.15      594.91    118.64 o
   3  13   9     1928.17     1573.84    167.12 o
   5  13   9     3956.99     3766.05    240.33 o
   7  13   9      308.41      204.95    105.90 o
   9  13   9      201.38      122.91    104.20 o
  11  13   9        0.13      182.48    116.21 o
  13  13   9      587.80      531.32    132.10 o
  15  13   9      191.50      187.95     94.84 o
  17  13   9       29.53      -70.79     90.00 o
  19  13   9      240.40      453.25    131.69 o
 -16  14   9      645.82      816.35    196.48 o
 -14  14   9        3.72      145.46     79.10 o
 -12  14   9      342.90      386.09     95.25 o
 -10  14   9       77.58      143.84     95.31 o
  -8  14   9       88.73       99.07    157.51 o
  -6  14   9       89.23      241.75    108.53 o
  -4  14   9     1227.77     1250.24    165.56 o
  -2  14   9     3490.42     3167.84    229.94 o
   0  14   9      450.91      503.46    128.41 o
   2  14   9     3550.97     3174.81    233.86 o
   4  14   9     2404.92     2239.12    198.85 o
   6  14   9      540.01      402.97    126.42 o
   8  14   9      151.37      305.29    146.11 o
  10  14   9       19.41        9.78    103.15 o
  12  14   9      153.55      177.01    120.87 o
  14  14   9       12.55       41.60    117.94 o
  16  14   9      861.17      870.96    215.54 o
 -13  15   9       14.01      178.87    216.28 o
 -11  15   9      316.48      433.44    131.52 o
  -9  15   9        0.18      196.36    223.54 o
  -7  15   9       13.91      194.84    178.17 o
  -5  15   9      148.26      112.85    111.74 o
  -3  15   9       27.82       41.16     96.57 o
  -1  15   9       42.89       98.06    105.24 o
   1  15   9      216.04      402.43    118.88 o
   3  15   9      103.64       93.53    109.51 o
   5  15   9      453.49      303.97    117.40 o
   7  15   9      212.53      129.48    116.12 o
   9  15   9      408.79      307.11    130.50 o
  11  15   9      827.18      758.78    151.44 o
  13  15   9      228.09      469.00    189.30 o
 -10  16   9      331.04      331.06    172.98 o
  -8  16   9       11.34      -97.11    111.38 o
  -6  16   9       26.55       66.40    107.96 o
  -4  16   9       38.58      212.61    110.96 o
  -2  16   9       44.76        6.27    109.46 o
   0  16   9      203.69      426.61    128.02 o
   2  16   9       10.96      -30.91    104.99 o
   4  16   9      424.28      577.17    130.54 o
   6  16   9       87.09      285.18    196.04 o
   8  16   9       17.99      -81.06    149.96 o
 -30   0  10      188.15      278.08    186.53 o
 -28   0  10      512.16      579.93    153.42 o
 -26   0  10        8.47      189.24    115.95 o
 -24   0  10      529.78      434.93    124.34 o
 -22   0  10     4491.71     3857.32    216.81 o
 -20   0  10     3493.92     3558.28    173.70 o
 -18   0  10      410.65      416.70     82.43 o
 -16   0  10        2.38      114.14     80.42 o
 -14   0  10      900.54      863.02     82.94 o
 -12   0  10    33773.97    34824.60    403.86 o
 -10   0  10     7570.70     7861.16    220.34 o
  -8   0  10      547.80      518.70     53.23 o
  -6   0  10      732.85      597.84     53.81 o
  -4   0  10     4306.78     4174.90    129.83 o
  -2   0  10     5841.03     5794.40    115.73 o
   0   0  10     2549.59     2430.59     72.11 o
   2   0  10     1488.10     1282.62     52.81 o
   4   0  10     6863.51     6617.80    149.68 o
   6   0  10     7633.50     6210.34    122.00 o
   8   0  10     5741.05     4619.25    169.77 o
  10   0  10     2213.86     2071.65     89.80 o
  12   0  10    19816.64    20091.71    287.71 o
  14   0  10     1877.65     1889.70    153.36 o
  16   0  10      400.60      416.55    117.91 o
  18   0  10       13.96       15.16     69.60 o
  20   0  10      478.43      333.31    100.56 o
  22   0  10      466.17      294.41    173.02 o
  24   0  10     1434.35     1364.20    158.98 o
  26   0  10       16.63      262.34    110.20 o
  28   0  10     1455.84     1252.18    172.19 o
 -29   1  10        0.03      254.40     81.72 o
 -27   1  10       85.26      299.18     82.09 o
 -25   1  10        1.07       50.73     83.62 o
 -23   1  10      138.11      108.01     66.67 o
 -21   1  10     1750.00     1812.80    109.29 o
 -19   1  10        6.30       33.54     48.14 o
 -17   1  10     7448.95     7164.91    154.09 o
 -15   1  10     4014.27     3719.51    107.52 o
 -13   1  10    24707.59    23300.43    241.36 o
 -11   1  10        3.21       12.95     31.66 o
  -9   1  10     8811.29     8341.97    126.38 o
  -7   1  10     2132.32     2280.39     64.16 o
  -5   1  10     3949.15     3820.83     75.20 o
  -3   1  10      814.58      803.39     48.86 o
  -1   1  10      134.23      358.68     25.21 o
   1   1  10    43055.30    41412.17    210.47 o
   3   1  10    39472.25    41563.79    275.08 o
   5   1  10    31282.20    30330.29    180.23 o
   7   1  10     1879.18     1763.59     67.41 o
   9   1  10    17151.23    17658.88    164.67 o
  11   1  10      293.33      236.10     33.84 o
  13   1  10     5243.68     5466.07    111.88 o
  15   1  10     1683.58     1595.40     80.47 o
  17   1  10       43.36       40.39     46.40 o
  19   1  10      965.37     1302.81     96.75 o
  21   1  10       20.34       67.96     63.40 o
  23   1  10     1200.58     1302.33    110.20 o
  25   1  10      215.80      279.85     92.82 o
  27   1  10      457.57      326.42     96.07 o
  29   1  10     1069.25     1224.30    131.04 o
 -30   2  10        3.65      490.48    180.68 o
 -28   2  10       25.23       47.70    100.07 o
 -26   2  10       21.81       -0.47     69.58 o
 -24   2  10       43.56       44.26     69.03 o
 -22   2  10      901.69      845.86     86.41 o
 -20   2  10     5167.63     5047.04    161.96 o
 -18   2  10      278.35      234.66     65.82 o
 -16   2  10        3.91       38.06     77.97 o
 -14   2  10      309.26      362.96     67.13 o
 -12   2  10     1208.59     1033.33     56.63 o
 -10   2  10      595.33      671.97     57.87 o
  -8   2  10      457.44      791.56     43.23 o
  -6   2  10     2225.50     2068.96     59.61 o
  -4   2  10     5455.68     5118.03     82.18 o
  -2   2  10    10927.70    10290.41    106.83 o
   0   2  10     5418.39     5478.15     74.18 o
   2   2  10    15258.19    14427.30    144.94 o
   4   2  10      383.04      411.00     32.50 o
   6   2  10    18718.31    20053.62    194.08 o
   8   2  10     3163.21     2933.48     61.29 o
  10   2  10      304.56      537.41     37.51 o
  12   2  10     2715.40     2937.78     95.07 o
  14   2  10     8377.91     9363.42    191.93 o
  16   2  10      840.50      913.54     76.88 o
  18   2  10     4719.82     4712.83    143.55 o
  20   2  10      884.51      858.68     77.84 o
  22   2  10       36.22        8.76     65.76 o
  24   2  10       88.11      262.13     76.05 o
  26   2  10       18.08       47.39     82.28 o
  28   2  10       19.45      151.77     88.53 o
  30   2  10      145.65      163.72    172.29 o
 -29   3  10       42.89       79.21     73.14 o
 -27   3  10       49.66       44.96     68.74 o
 -25   3  10      435.30      270.75     71.95 o
 -23   3  10      313.93      361.64     73.92 o
 -21   3  10      210.75      146.08     66.72 o
 -19   3  10     1198.16     1340.50     92.91 o
 -17   3  10      148.61      242.57     61.02 o
 -15   3  10     9502.36     9239.74    189.76 o
 -13   3  10     1407.81     1444.13     67.58 o
 -11   3  10       31.17       64.32     31.47 o
  -9   3  10     2100.31     2180.45     85.22 o
  -7   3  10      948.95     1109.74     48.79 o
  -5   3  10      466.47      718.94     37.74 o
  -3   3  10    12090.93    11791.12    113.66 o
  -1   3  10    18421.06    18318.15    225.20 o
   1   3  10      249.93      267.04     25.74 o
   3   3  10     7043.17     7200.08    114.26 o
   5   3  10     3403.80     3007.82     75.12 o
   7   3  10       86.48        9.88     25.65 o
   9   3  10     2357.63     1830.35     70.49 o
  11   3  10      161.90      208.34     64.07 o
  13   3  10      824.99      877.91     77.38 o
  15   3  10     2399.68     2625.73    102.69 o
  17   3  10     2477.46     2753.10    110.05 o
  19   3  10     2226.42     2160.49    106.42 o
  21   3  10      535.31      525.75     71.93 o
  23   3  10       22.16       52.65     71.37 o
  25   3  10       18.10       68.38     78.57 o
  27   3  10       83.97      209.48     90.72 o
  29   3  10      108.91      116.62     95.31 o
 -28   4  10      113.18       84.39     83.08 o
 -26   4  10      372.43      513.70     83.08 o
 -24   4  10       83.03      104.70     72.50 o
 -22   4  10      204.59      235.36     79.34 o
 -20   4  10      214.13      182.76     66.14 o
 -18   4  10      681.83      816.31     78.08 o
 -16   4  10     1516.07     1578.95     90.82 o
 -14   4  10      235.85      342.14     58.24 o
 -12   4  10      544.75      642.97     57.33 o
 -10   4  10      102.14      125.25     33.21 o
  -8   4  10      674.90      944.03     47.59 o
  -6   4  10      958.33     1235.93     48.52 o
  -4   4  10       15.27      120.89     22.97 o
  -2   4  10        4.61       48.29     27.08 o
   0   4  10     1244.52     1434.23     53.57 o
   2   4  10      453.55      497.17     31.12 o
   4   4  10     1206.09     1593.71     55.87 o
   6   4  10     1154.97     1483.51     78.57 o
   8   4  10       66.97      100.34     32.91 o
  10   4  10     3240.18     3626.42    103.17 o
  12   4  10        1.73       42.74     37.87 o
  14   4  10       56.12      175.05     47.68 o
  16   4  10       92.42      164.96     53.03 o
  18   4  10       16.81      -11.27     46.60 o
  20   4  10      553.09      755.59     77.07 o
  22   4  10      654.79      539.22     88.03 o
  24   4  10       26.12      126.08     73.74 o
  26   4  10        7.25       46.62     86.90 o
  28   4  10      106.80      205.94     89.94 o
 -29   5  10        3.59       42.56    197.50 o
 -27   5  10      344.23      501.05     94.07 o
 -25   5  10       51.47       40.01     80.99 o
 -23   5  10      147.14      220.08     83.97 o
 -21   5  10        4.43       15.12     76.94 o
 -19   5  10       86.85      282.28     68.78 o
 -17   5  10      174.20      181.18     62.88 o
 -15   5  10        4.33       69.29     50.87 o
 -13   5  10     1984.17     1725.37     87.52 o
 -11   5  10      282.02      307.60     48.44 o
  -9   5  10      660.35      816.82     55.79 o
  -7   5  10    12545.10    11854.19    140.36 o
  -5   5  10      467.08      501.09     44.29 o
  -3   5  10      600.15      481.98     42.92 o
  -1   5  10     2604.64     2410.85     72.77 o
   1   5  10     2801.84     3254.27     78.68 o
   3   5  10    11861.38    11317.91    116.71 o
   5   5  10     2898.43     2758.02     78.82 o
   7   5  10       21.62       59.27     41.26 o
   9   5  10      863.77     1180.57     63.86 o
  11   5  10      117.61      185.62     42.39 o
  13   5  10      493.66      590.41     59.86 o
  15   5  10      330.17      390.70     58.97 o
  17   5  10       12.67       64.79     48.58 o
  19   5  10      815.64      962.76     92.26 o
  21   5  10      203.32      201.36     73.65 o
  23   5  10       62.04      136.35     74.43 o
  25   5  10      175.87      286.07     91.13 o
  27   5  10      407.24      410.32    106.06 o
 -28   6  10        0.14     -184.76    184.76 o
 -26   6  10        2.55       82.12     87.13 o
 -24   6  10      209.92      215.90     80.91 o
 -22   6  10        2.73       91.34     75.27 o
 -20   6  10      558.58      652.67     97.04 o
 -18   6  10       71.42      -16.84     76.37 o
 -16   6  10      506.55      392.28     73.50 o
 -14   6  10      865.57     1146.81     95.64 o
 -12   6  10      202.39      196.87     57.52 o
 -10   6  10     6966.92     6674.54    177.63 o
  -8   6  10     2010.10     2074.60     99.71 o
  -6   6  10      703.17     1017.46     71.52 o
  -4   6  10     2760.67     3195.32     89.73 o
  -2   6  10      625.94      696.63     62.90 o
   0   6  10      878.63      921.31     52.39 o
   2   6  10     7934.34     7823.39    127.15 o
   4   6  10       39.04       64.97     39.43 o
   6   6  10     2567.06     2818.69    105.28 o
   8   6  10     3206.85     3587.66    103.19 o
  10   6  10     1730.50     1859.99     81.62 o
  12   6  10      114.51       36.40     46.64 o
  14   6  10      742.28      607.70     65.26 o
  16   6  10     1520.11     1546.98    102.19 o
  18   6  10     2534.11     2300.91    127.66 o
  20   6  10      799.46      838.89     93.13 o
  22   6  10       63.48      151.10     76.80 o
  24   6  10       46.04      186.34    103.18 o
  26   6  10      202.10      236.00     81.53 o
  28   6  10      118.61      330.31    185.35 o
 -27   7  10        2.39     -170.58    170.58 o
 -25   7  10        0.44       10.71     82.62 o
 -23   7  10       47.82      146.60     78.36 o
 -21   7  10     1064.49     1016.65    108.65 o
 -19   7  10       57.44       43.61     70.00 o
 -17   7  10       48.92      122.56     71.51 o
 -15   7  10     3354.69     3520.85    158.48 o
 -13   7  10      904.37     1123.96     94.84 o
 -11   7  10      729.14      811.16     83.29 o
  -9   7  10      724.38      887.27     85.64 o
  -7   7  10     1891.96     2055.91    101.15 o
  -5   7  10       47.73       37.83     42.73 o
  -3   7  10       87.43      111.92     42.07 o
  -1   7  10     1216.08     1379.40     65.74 o
   1   7  10     1735.35     1698.91     69.32 o
   3   7  10     6209.71     5860.84    147.85 o
   5   7  10      651.75      582.16     61.25 o
   7   7  10      244.56      353.34     57.44 o
   9   7  10      509.09      567.90     65.26 o
  11   7  10      155.88      137.33     56.26 o
  13   7  10      650.68      707.67     95.64 o
  15   7  10     6233.85     6677.33    246.92 o
  17   7  10      554.30      759.87    161.43 o
  19   7  10     2370.51     2403.78    159.38 o
  21   7  10      831.46      926.47    160.06 o
  23   7  10      487.01      447.62     99.82 o
  25   7  10       73.77      180.90     96.24 o
  27   7  10       84.70       89.70    150.07 o
 -26   8  10       32.02      262.53    162.38 o
 -24   8  10        3.03        4.61    103.76 o
 -22   8  10      944.44      873.22    111.39 o
 -20   8  10     4713.92     4672.63    197.68 o
 -18   8  10        7.45       59.43     70.70 o
 -16   8  10      935.31      949.44    101.67 o
 -14   8  10      138.59      114.98     67.67 o
 -12   8  10    11852.68    11023.96    258.46 o
 -10   8  10     1772.46     1784.73    110.30 o
  -8   8  10     4844.17     4330.11    151.95 o
  -6   8  10     2297.36     1863.21    122.55 o
  -4   8  10        0.03        2.57     47.08 o
  -2   8  10     1250.46     1289.32     81.30 o
   0   8  10      427.50      522.65     62.85 o
   2   8  10     3012.97     3608.17    122.80 o
   4   8  10      137.04      304.53     91.23 o
   6   8  10     4406.13     4522.40    144.40 o
   8   8  10    27597.72    27550.75    380.42 o
  10   8  10     3788.72     4024.56    145.32 o
  12   8  10      721.72      836.78    158.62 o
  14   8  10     1231.14     1317.71    118.57 o
  16   8  10     1438.84     1385.63    127.34 o
  18   8  10      263.45      348.44    104.52 o
  20   8  10      613.49      590.59    105.07 o
  22   8  10      123.45       66.71     82.92 o
  24   8  10        5.93      146.66     87.65 o
  26   8  10      630.81     1078.71    198.78 o
 -25   9  10        8.07       51.30    153.88 o
 -23   9  10       15.93      143.00    109.14 o
 -21   9  10      195.52      160.91     83.94 o
 -19   9  10      369.70      460.64     99.73 o
 -17   9  10     2515.21     2423.09    144.46 o
 -15   9  10      873.81     1128.14    109.24 o
 -13   9  10     9419.07     8719.03    241.23 o
 -11   9  10        2.69      -64.87     64.87 o
  -9   9  10      217.89      226.10     69.29 o
  -7   9  10     4158.20     4418.56    284.42 o
  -5   9  10      124.77      123.90     57.67 o
  -3   9  10       34.50       54.67     53.82 o
  -1   9  10      135.18       27.83     63.75 o
   1   9  10     7322.28     6728.01    208.22 o
   3   9  10     5604.23     5175.57    154.83 o
   5   9  10    14887.94    13740.63    295.71 o
   7   9  10     2773.48     2444.45    115.19 o
   9   9  10      446.97      437.82     82.78 o
  11   9  10     4611.94     4970.30    203.95 o
  13   9  10      156.39      198.44     82.65 o
  15   9  10     2316.24     2013.85    146.06 o
  17   9  10      485.27      325.14     97.43 o
  19   9  10      677.80      688.97    110.88 o
  21   9  10       12.13      138.35     77.75 o
  23   9  10      586.04      694.85    109.23 o
  25   9  10      486.11     1029.98    212.98 o
 -22  10  10       44.75      242.41    137.52 o
 -20  10  10     1200.80     1157.02    112.50 o
 -18  10  10        4.30      158.71    161.84 o
 -16  10  10      150.48      102.24    138.23 o
 -14  10  10       17.63       61.63     79.92 o
 -12  10  10        9.90       39.34     93.45 o
 -10  10  10        0.27       11.44     61.00 o
  -8  10  10      698.00      637.52     87.20 o
  -6  10  10     3482.72     3194.06    139.14 o
  -4  10  10      116.74      210.98     65.53 o
  -2  10  10     7523.59     7250.84    228.62 o
   0  10  10       36.31       85.26     72.09 o
   2  10  10    18939.53    18244.48    352.70 o
   4  10  10      716.28      908.14    100.05 o
   6  10  10      143.76      257.84    141.45 o
   8  10  10     3053.55     2753.02    152.46 o
  10  10  10      940.73      938.61    198.20 o
  12  10  10     3755.20     3490.69    202.64 o
  14  10  10     1507.57     1464.01    131.00 o
  16  10  10       34.77      -10.42     77.69 o
  18  10  10      695.74      716.61    113.49 o
  20  10  10        1.84       -6.62     84.43 o
  22  10  10      464.19      513.24    107.35 o
  24  10  10      236.16      231.80    183.30 o
 -21  11  10       48.46      148.29     83.29 o
 -19  11  10      675.22      770.00    219.23 o
 -17  11  10      981.00      785.66    104.10 o
 -15  11  10     1091.80     1175.05    111.52 o
 -13  11  10     1572.10     1627.43    158.84 o
 -11  11  10      385.75      361.03     77.35 o
  -9  11  10       66.32       61.11     67.85 o
  -7  11  10     1142.77     1182.11    117.39 o
  -5  11  10      210.37      291.57     80.69 o
  -3  11  10      542.99      586.44    116.38 o
  -1  11  10     1183.70     1131.80    113.35 o
   1  11  10     1850.34     1516.56    154.30 o
   3  11  10     3891.34     3829.75    228.44 o
   5  11  10     3127.05     3339.11    212.88 o
   7  11  10      238.94      295.86    122.98 o
   9  11  10        0.53       35.97     75.31 o
  11  11  10        5.16       81.57     93.61 o
  13  11  10      184.49      213.88    115.28 o
  15  11  10        0.16      137.62     87.33 o
  17  11  10      198.22      138.10     86.93 o
  19  11  10       89.13      118.10     90.04 o
  21  11  10       79.88      122.39     96.70 o
 -20  12  10      395.30      485.61     92.94 o
 -18  12  10        7.25      234.83     89.92 o
 -16  12  10     1804.78     1820.78    132.24 o
 -14  12  10        8.90      154.52    114.01 o
 -12  12  10     2020.86     2015.98    134.15 o
 -10  12  10        0.10       79.49     74.04 o
  -8  12  10      643.61      637.33     92.33 o
  -6  12  10      318.98      530.80     94.57 o
  -4  12  10      121.16      184.33     82.59 o
  -2  12  10       26.31      231.91    143.85 o
   0  12  10        7.85      -19.33    220.90 o
   2  12  10        5.38      -52.47     81.50 o
   4  12  10      293.32      245.21    109.24 o
   6  12  10        5.38      111.93    101.04 o
   8  12  10        4.52      110.27    101.82 o
  10  12  10       64.63       79.12    103.75 o
  12  12  10       85.55      186.84     86.60 o
  14  12  10      116.15      296.77     95.28 o
  16  12  10       35.38       88.65     85.48 o
  18  12  10      169.85      186.17     97.08 o
  20  12  10       48.45      331.05    171.79 o
 -19  13  10      304.27      391.51    206.13 o
 -17  13  10      122.49      220.38    157.27 o
 -15  13  10       86.33      143.69     72.90 o
 -13  13  10        0.39       63.20     80.76 o
 -11  13  10      327.14      415.65     94.97 o
  -9  13  10      111.71       78.78     86.06 o
  -7  13  10      368.32      306.13     92.54 o
  -5  13  10      883.39      764.00    113.27 o
  -3  13  10      427.73      531.40    121.20 o
  -1  13  10        0.73      -45.77     94.04 o
   1  13  10      156.49       32.92    101.13 o
   3  13  10       14.82      -99.42     99.42 o
   5  13  10       61.88       45.78    176.19 o
   7  13  10       29.65      -54.55    192.40 o
   9  13  10       47.42      226.64    114.29 o
  11  13  10        0.61      -86.11     90.14 o
  13  13  10       26.40       28.45    113.10 o
  15  13  10       88.07       93.42     90.05 o
  17  13  10       99.03      180.06     96.79 o
 -16  14  10      163.12      339.19    114.38 o
 -14  14  10       16.49      195.82     86.27 o
 -12  14  10       69.81      280.29     97.14 o
 -10  14  10      369.31      526.69    101.86 o
  -8  14  10        3.39      105.79    123.49 o
  -6  14  10      338.79      401.58    162.79 o
  -4  14  10        5.25      108.65    113.28 o
  -2  14  10      667.38      721.66    174.74 o
   0  14  10       17.45      173.83    109.10 o
   2  14  10       85.07      161.53    110.70 o
   4  14  10     1116.49     1269.80    162.38 o
   6  14  10      281.84      453.35    131.12 o
   8  14  10       41.30       46.79    105.79 o
  10  14  10      182.13      155.72    123.20 o
  12  14  10      247.17      329.91    130.57 o
  14  14  10       29.25       87.02    115.22 o
  16  14  10       87.81      215.62    175.95 o
 -13  15  10      352.26      411.60    122.79 o
 -11  15  10        7.57       80.25    118.18 o
  -9  15  10       39.82      188.67    146.33 o
  -7  15  10        0.39       24.88    145.25 o
  -5  15  10       55.40      252.90    117.44 o
  -3  15  10        4.60       71.13    165.55 o
  -1  15  10       77.35      117.43    105.47 o
   1  15  10      299.75      320.76    118.59 o
   3  15  10      337.33      109.20    116.07 o
   5  15  10      623.11      606.83    140.18 o
   7  15  10        4.54      -36.81    107.65 o
   9  15  10       30.12      -68.40    111.49 o
  11  15  10      152.63      209.58    238.27 o
  13  15  10       36.98      234.40    179.01 o
  -8  16  10      231.62      347.01    172.28 o
  -6  16  10      183.55      334.92    183.00 o
  -4  16  10      460.87      444.62    134.14 o
  -2  16  10     1095.82     1013.47    150.08 o
   0  16  10        2.06      353.73    140.33 o
   2  16  10      103.92      261.27    148.57 o
   4  16  10        0.29       47.65    113.27 o
   6  16  10      356.24      289.84    179.06 o
   8  16  10      779.04      558.48    185.01 o
 -29   1  11       44.18       61.91     76.92 o
 -27   1  11      118.48       27.58     79.53 o
 -25   1  11      220.29      199.04     78.12 o
 -23   1  11       19.13       37.85     64.54 o
 -21   1  11       41.64       43.69     59.44 o
 -19   1  11      166.60      172.82     54.61 o
 -17   1  11     1415.77     1605.96     82.81 o
 -15   1  11     7346.05     6749.18    142.73 o
 -13   1  11     2912.62     3175.39     96.59 o
 -11   1  11     1221.37     1105.57     57.99 o
  -9   1  11     5201.03     5546.72    126.96 o
  -7   1  11     3359.08     3323.25    108.58 o
  -5   1  11    11049.84    10851.69    129.69 o
  -3   1  11     2254.68     2152.92     56.22 o
  -1   1  11        0.14       20.46     22.42 o
   1   1  11    11515.30    11813.35    115.15 o
   3   1  11     1596.95     1522.79     42.94 o
   5   1  11      494.98      532.85     29.29 o
   7   1  11     8807.87     8547.94    105.09 o
   9   1  11      345.66      342.66     40.25 o
  11   1  11        0.38       63.89     44.53 o
  13   1  11      778.96      614.02     54.94 o
  15   1  11     1375.76     1257.62    109.29 o
  17   1  11     1182.26     1163.63     92.66 o
  19   1  11      363.93      411.90     68.06 o
  21   1  11      324.80      396.54     74.26 o
  23   1  11        0.33       48.45     63.25 o
  25   1  11        7.59      139.54     74.71 o
  27   1  11       38.03       43.08     91.95 o
  29   1  11      403.51      328.90    102.94 o
 -28   2  11       24.04       48.28     75.57 o
 -26   2  11      379.76      496.69     79.68 o
 -24   2  11       85.33      121.44     67.79 o
 -22   2  11      117.62      197.26     65.98 o
 -20   2  11     1256.96     1285.34     93.15 o
 -18   2  11      399.36      534.24    109.41 o
 -16   2  11      125.57      158.79     48.15 o
 -14   2  11       67.19      105.00     42.44 o
 -12   2  11      166.29      165.52     39.59 o
 -10   2  11     1827.09     1760.02     66.47 o
  -8   2  11     2782.46     2714.62     74.81 o
  -6   2  11    18638.69    20427.50    184.31 o
  -4   2  11    21564.10    22702.37    222.28 o
  -2   2  11     2674.04     2669.81     58.85 o
   0   2  11    15897.17    16002.04    187.53 o
   2   2  11     1922.58     2146.35     56.24 o
   4   2  11     8391.18     8872.92    148.52 o
   6   2  11     2457.69     2199.47     69.55 o
   8   2  11    13314.68    14395.45    181.48 o
  10   2  11     3159.44     3028.84     91.31 o
  12   2  11     2347.40     2049.18     83.11 o
  14   2  11     2240.29     2131.72     90.22 o
  16   2  11     4033.48     3736.14    123.14 o
  18   2  11      238.32      312.90     57.63 o
  20   2  11      951.03      951.61     99.60 o
  22   2  11       11.43       74.30     68.86 o
  24   2  11      349.08      397.85     79.39 o
  26   2  11        8.88      192.98    115.07 o
  28   2  11       81.94      292.89    101.82 o
 -29   3  11      147.97      319.90    128.86 o
 -27   3  11        1.05      -45.54     73.04 o
 -25   3  11       81.15       91.93     73.27 o
 -23   3  11       21.72       69.95     94.21 o
 -21   3  11      254.69      314.47     71.41 o
 -19   3  11       35.78      155.83     61.20 o
 -17   3  11     1687.76     1564.05     94.69 o
 -15   3  11     2646.29     2498.36    108.12 o
 -13   3  11    11100.25     9777.73    161.55 o
 -11   3  11       90.73       98.98     35.19 o
  -9   3  11    10047.56    11647.58    153.58 o
  -7   3  11       45.89       89.44     29.14 o
  -5   3  11    38755.38    37327.72    265.82 o
  -3   3  11      107.28      106.12     23.57 o
  -1   3  11     1351.56     1508.26     42.31 o
   1   3  11     8037.46     9056.47     94.71 o
   3   3  11        0.05       85.09     26.80 o
   5   3  11       72.19       32.89     26.65 o
   7   3  11       24.51      170.73     45.41 o
   9   3  11     9022.39     8803.22    159.84 o
  11   3  11     1001.23     1082.60     63.92 o
  13   3  11     5734.38     6037.19    155.49 o
  15   3  11      251.17      424.60     57.30 o
  17   3  11     1001.11     1350.50     84.43 o
  19   3  11      194.87      317.66     61.26 o
  21   3  11       77.33      136.21     88.83 o
  23   3  11       95.24        3.63     64.66 o
  25   3  11      120.99      133.13     89.85 o
  27   3  11      181.64      260.44     89.43 o
  29   3  11       17.08      112.62    118.57 o
 -28   4  11      510.78      544.58    122.13 o
 -26   4  11      100.45      201.38     93.19 o
 -24   4  11      478.32      534.96     93.70 o
 -22   4  11      155.92      286.74     73.97 o
 -20   4  11     1576.74     1472.45    102.25 o
 -18   4  11       38.41      107.23     58.60 o
 -16   4  11      548.78      619.05     70.67 o
 -14   4  11      358.87      372.15     57.08 o
 -12   4  11     5925.49     6169.25    145.74 o
 -10   4  11     2599.37     2507.43     78.24 o
  -8   4  11      623.58      694.34     44.79 o
  -6   4  11     1355.82     1386.77     62.87 o
  -4   4  11    29178.56    29418.30    330.03 o
  -2   4  11     6430.46     6349.53    114.76 o
   0   4  11     1920.08     2330.02     68.07 o
   2   4  11     8270.48     8112.53    126.83 o
   4   4  11     7489.62     7105.20    115.03 o
   6   4  11     4695.57     4541.60    101.64 o
   8   4  11     4564.29     5138.39    115.50 o
  10   4  11     3803.94     3704.52     98.52 o
  12   4  11     6676.58     6779.29    150.52 o
  14   4  11     6580.89     7150.73    164.06 o
  16   4  11      219.95      205.95     74.65 o
  18   4  11     1789.63     1475.35     90.59 o
  20   4  11       60.52       98.90     60.60 o
  22   4  11      699.44      885.34     96.29 o
  24   4  11       56.73      -29.70    108.43 o
  26   4  11       17.17       33.48     75.67 o
  28   4  11       20.79      -41.01     88.94 o
 -27   5  11      135.25      182.28     90.14 o
 -25   5  11       28.25      -69.93     72.31 o
 -23   5  11      454.86      388.39    123.20 o
 -21   5  11      518.20      521.34     95.46 o
 -19   5  11      307.95      261.44     76.03 o
 -17   5  11     1213.06     1040.94     96.76 o
 -15   5  11     1426.16     1207.38     98.33 o
 -13   5  11     3168.26     2794.40    129.24 o
 -11   5  11     1839.01     1800.39    103.84 o
  -9   5  11     2607.34     2415.68    107.66 o
  -7   5  11        0.60       42.47     37.91 o
  -5   5  11    10182.06     9094.30    148.45 o
  -3   5  11     3620.12     2862.82    104.90 o
  -1   5  11     7421.12     6834.36    120.30 o
   1   5  11     3915.01     3593.13     89.15 o
   3   5  11    10619.03    11415.40    192.23 o
   5   5  11    18756.26    19582.92    258.94 o
   7   5  11     1056.56     1465.50     68.78 o
   9   5  11       12.75       94.52     36.75 o
  11   5  11       62.99      111.10     43.99 o
  13   5  11     4372.17     4288.80    142.61 o
  15   5  11     2976.98     3310.94    120.02 o
  17   5  11        3.24      162.70     56.28 o
  19   5  11     3225.98     3520.01    150.77 o
  21   5  11     4454.48     4360.33    178.63 o
  23   5  11      385.41      324.65     80.64 o
  25   5  11      104.44       97.32     84.95 o
  27   5  11      150.67      114.67     94.16 o
 -26   6  11       46.26       26.47     81.24 o
 -24   6  11       11.17      -41.89     69.45 o
 -22   6  11        1.35       12.53     88.78 o
 -20   6  11      717.61      608.74     96.39 o
 -18   6  11     2088.43     1998.63    132.26 o
 -16   6  11      189.63      161.80     70.33 o
 -14   6  11      869.44      945.83     92.62 o
 -12   6  11    17798.59    17889.34    310.33 o
 -10   6  11     1897.37     2176.66    111.08 o
  -8   6  11     1386.02     1252.94     90.78 o
  -6   6  11     1436.30     1685.63     88.75 o
  -4   6  11     2354.36     2608.16     85.27 o
  -2   6  11      168.80      144.57     35.89 o
   0   6  11     3182.97     3211.37     88.72 o
   2   6  11      172.86      273.42     49.25 o
   4   6  11     1961.00     1656.50     82.94 o
   6   6  11     1639.73     1732.23     88.96 o
   8   6  11     2146.64     1808.67     93.93 o
  10   6  11     3774.95     4013.18    137.44 o
  12   6  11    15724.72    15008.47    270.76 o
  14   6  11    14332.47    14371.31    274.91 o
  16   6  11        7.09       61.50     54.55 o
  18   6  11      369.82      397.07     72.10 o
  20   6  11      145.88      208.37     71.73 o
  22   6  11      788.16      899.84    106.89 o
  24   6  11      760.46      823.66    116.65 o
  26   6  11      278.74      254.83    128.41 o
 -25   7  11      204.01      286.61     86.92 o
 -23   7  11      109.37      146.37     84.58 o
 -21   7  11       94.96       92.76     76.63 o
 -19   7  11        8.91       30.33     69.83 o
 -17   7  11     1277.50     1153.19    104.72 o
 -15   7  11        2.40      188.17     67.04 o
 -13   7  11        0.46       87.13     69.72 o
 -11   7  11     8698.63     8623.97    234.99 o
  -9   7  11      595.37      474.85     69.34 o
  -7   7  11      457.89      525.11     64.16 o
  -5   7  11       39.95      142.01     49.99 o
  -3   7  11      768.43      678.09     61.73 o
  -1   7  11       49.01      101.59     37.55 o
   1   7  11     2890.75     2684.83     94.78 o
   3   7  11      272.40      377.44     65.82 o
   5   7  11     2747.41     2461.94    104.96 o
   7   7  11      458.73      628.56     72.01 o
   9   7  11     2392.96     2553.18    115.71 o
  11   7  11     2173.10     2425.67    118.27 o
  13   7  11      954.49      671.06     79.07 o
  15   7  11       26.61       45.40     69.90 o
  17   7  11     1104.04     1177.03    120.85 o
  19   7  11      575.62      693.35    170.18 o
  21   7  11      264.57      276.87    115.56 o
  23   7  11       59.91      291.77     87.38 o
  25   7  11      295.51      251.30    115.05 o
 -24   8  11       20.48       58.91     82.18 o
 -22   8  11       33.45       76.46     81.50 o
 -20   8  11       87.83      175.50     86.44 o
 -18   8  11      120.41      149.38     77.11 o
 -16   8  11        4.66       40.58     66.44 o
 -14   8  11      421.96      408.40     96.02 o
 -12   8  11       35.85       52.73     74.09 o
 -10   8  11      280.73      351.26     70.81 o
  -8   8  11        1.40       45.48     59.71 o
  -6   8  11      369.87      395.94     74.61 o
  -4   8  11     4202.45     4009.84    137.54 o
  -2   8  11     1427.08     1340.64     86.41 o
   0   8  11       71.29      120.96     50.30 o
   2   8  11      441.52      455.25     60.99 o
   4   8  11     2913.69     2820.86    117.78 o
   6   8  11     2966.86     2891.29    122.27 o
   8   8  11      469.77      542.52     71.93 o
  10   8  11      172.91      365.80     68.23 o
  12   8  11     1441.34     1279.98    127.86 o
  14   8  11       19.13       85.57     68.54 o
  16   8  11       30.02      169.94     81.67 o
  18   8  11       32.97      121.93     82.99 o
  20   8  11       18.56      102.03     88.77 o
  22   8  11       22.71      120.83     96.27 o
  24   8  11      464.08      467.47     96.98 o
  26   8  11       50.24      189.43    170.40 o
 -23   9  11      191.77      100.65     83.10 o
 -21   9  11       42.11       28.38     93.10 o
 -19   9  11       21.03       45.10     75.60 o
 -17   9  11      370.81      400.88     89.81 o
 -15   9  11     1811.70     1951.24    135.54 o
 -13   9  11      371.70      560.51     87.18 o
 -11   9  11      718.45      703.25     88.24 o
  -9   9  11       39.79       10.20     63.99 o
  -7   9  11        1.89      103.91     65.97 o
  -5   9  11     1288.01     1160.48     89.91 o
  -3   9  11        4.20       -1.98     58.98 o
  -1   9  11      599.39      592.61     81.45 o
   1   9  11       17.60       96.78     67.37 o
   3   9  11        6.49       61.47     56.77 o
   5   9  11      801.05      920.09     84.63 o
   7   9  11     3179.14     2955.80    128.36 o
   9   9  11     1978.76     1997.60    169.93 o
  11   9  11     3349.07     3017.40    165.92 o
  13   9  11      191.65      294.86     90.65 o
  15   9  11     1078.11     1127.89    125.60 o
  17   9  11      278.73      191.81     85.84 o
  19   9  11      589.42      712.87    114.22 o
  21   9  11      178.77       97.11     94.70 o
  23   9  11      313.02      455.28    157.35 o
  25   9  11      168.56      256.83    121.85 o
 -22  10  11      304.43      287.48     90.12 o
 -20  10  11       55.20       25.23     86.71 o
 -18  10  11        0.15       96.96     81.75 o
 -16  10  11      442.44      287.16     84.81 o
 -14  10  11       66.64      180.99     81.25 o
 -12  10  11       34.13      101.61    120.57 o
 -10  10  11      266.13      209.01     71.61 o
  -8  10  11     1871.77     1955.19    120.70 o
  -6  10  11     1632.92     1480.89    126.65 o
  -4  10  11     1470.16     1289.16    115.13 o
  -2  10  11      603.97      790.75    146.76 o
   0  10  11     1725.94     1825.67    126.61 o
   2  10  11        7.22      144.53     72.10 o
   4  10  11      213.82      174.97     73.22 o
   6  10  11      852.32      793.42    101.22 o
   8  10  11        0.47       66.54     68.83 o
  10  10  11      443.39      355.15     82.25 o
  12  10  11       96.79      217.50     85.22 o
  14  10  11      960.30      881.66    115.52 o
  16  10  11        2.00       17.43     82.74 o
  18  10  11       67.65      -79.71     84.69 o
  20  10  11        2.65      175.29    145.73 o
  22  10  11       92.92      183.99     95.84 o
 -21  11  11      274.24      513.59    105.47 o
 -19  11  11       26.89       38.53    101.26 o
 -17  11  11     1244.56     1339.53    121.53 o
 -15  11  11       77.10      222.15     83.50 o
 -13  11  11     4294.79     4768.99    192.35 o
 -11  11  11        0.19      125.10     71.53 o
  -9  11  11       78.54       92.66     70.98 o
  -7  11  11        6.93      148.86     78.99 o
  -5  11  11     1428.04     1112.33    113.71 o
  -3  11  11      110.81      276.97     79.93 o
  -1  11  11        0.07      115.96    102.86 o
   1  11  11      722.20      646.56     91.57 o
   3  11  11       28.00      115.12     88.73 o
   5  11  11      689.29      844.42    129.73 o
   7  11  11        0.68      107.09     95.87 o
   9  11  11      101.53       75.45    113.42 o
  11  11  11      467.64      774.60    129.54 o
  13  11  11     2439.18     2425.11    172.02 o
  15  11  11      417.04      484.40     96.87 o
  17  11  11      186.11      263.89    112.03 o
  19  11  11       21.97      121.43    112.71 o
  21  11  11       45.30      172.80    100.32 o
 -20  12  11      840.43      853.42    231.02 o
 -18  12  11      161.59      306.84    117.71 o
 -16  12  11       10.93      165.32     74.49 o
 -14  12  11       10.26        6.65     75.82 o
 -12  12  11     1302.09     1377.26    116.96 o
 -10  12  11     1481.16     1467.25    137.22 o
  -8  12  11      646.62      958.51    143.32 o
  -6  12  11     3829.70     3687.42    190.47 o
  -4  12  11     1123.77     1066.80    180.81 o
  -2  12  11     1427.43     1301.91    124.92 o
   0  12  11     1093.77      976.91    146.41 o
   2  12  11        7.84       23.71     99.51 o
   4  12  11      111.14       -9.47     93.41 o
   6  12  11      417.21      377.56    149.04 o
   8  12  11     1961.97     1714.07    176.76 o
  10  12  11        0.06      -94.13     94.13 o
  12  12  11     1021.39     1325.84    182.62 o
  14  12  11     1089.50     1183.16    180.30 o
  16  12  11        4.85      217.39     99.02 o
  18  12  11       87.42      153.31     94.90 o
  20  12  11      270.02      178.36    153.05 o
 -17  13  11      111.26      242.48    175.23 o
 -15  13  11     1098.86     1010.98    108.11 o
 -13  13  11     2779.61     2422.75    167.90 o
 -11  13  11        0.09      -15.40     84.41 o
  -9  13  11      591.76      641.74    109.18 o
  -7  13  11      351.39      461.51     97.33 o
  -5  13  11      921.22      991.17    118.82 o
  -3  13  11     2130.99     1737.37    176.91 o
  -1  13  11       47.08       99.17     97.80 o
   1  13  11     2456.45     2336.21    295.02 o
   3  13  11       46.57      143.07    105.22 o
   5  13  11     1461.96     1582.27    421.96 o
   7  13  11       42.58       25.38    101.91 o
   9  13  11        7.08      -35.83    103.04 o
  11  13  11       45.28        9.18    102.55 o
  13  13  11     1797.34     1592.44    181.42 o
  15  13  11     1859.08     1761.87    177.59 o
  17  13  11      151.29      398.32    147.99 o
 -14  14  11        4.38      249.57    103.99 o
 -12  14  11     1836.32     1474.04    194.75 o
 -10  14  11      460.32      725.37    113.80 o
  -8  14  11       69.61       95.28     87.94 o
  -6  14  11      303.48      249.90    197.64 o
  -4  14  11      214.51      336.49    177.28 o
  -2  14  11      276.98      254.04    118.28 o
   0  14  11      458.31      484.07    130.32 o
   2  14  11      266.38      275.41    141.60 o
   4  14  11      523.95      359.64    114.20 o
   6  14  11      130.25      222.75    118.91 o
   8  14  11      175.05      300.73    125.41 o
  10  14  11       47.39       58.31    105.98 o
  12  14  11      655.70      513.15    130.55 o
  14  14  11      527.43      369.13    135.45 o
 -11  15  11       54.99      284.31    169.15 o
  -9  15  11      331.28      361.50    124.52 o
  -7  15  11       14.31      177.39    106.02 o
  -5  15  11      596.89      805.42    144.01 o
  -3  15  11      511.77      513.33    136.76 o
  -1  15  11        0.02      103.27    106.89 o
   1  15  11      465.35      486.58    134.28 o
   3  15  11      396.87      472.99    146.50 o
   5  15  11      316.04      487.30    134.46 o
   7  15  11       16.65      -24.96    108.25 o
   9  15  11      303.08      385.66    134.15 o
  11  15  11       79.45      342.61    175.52 o
  -6  16  11      243.68      602.02    205.75 o
  -4  16  11      388.08      233.09    168.06 o
  -2  16  11        2.39      110.14    157.49 o
   0  16  11       12.24      304.63    118.55 o
   2  16  11       29.70       92.18    157.76 o
   4  16  11       54.50      113.55    163.82 o
   6  16  11      115.43      318.76    171.62 o
 -28   0  12      305.70      285.68    203.69 o
 -26   0  12       58.20        3.22    112.75 o
 -24   0  12      376.99      273.33    115.51 o
 -22   0  12     1218.07     1296.24    127.13 o
 -20   0  12     1141.19     1378.78    124.79 o
 -18   0  12      910.52      968.84    103.62 o
 -16   0  12     2540.31     2596.53    137.38 o
 -14   0  12    11940.08    12071.22    263.88 o
 -12   0  12     4435.94     5150.85    167.02 o
 -10   0  12        4.11       32.33     79.62 o
  -8   0  12     1739.42     1466.76     85.06 o
  -6   0  12     1914.18     1881.80     88.15 o
  -4   0  12    11821.03    10862.25    184.53 o
  -2   0  12     3170.95     3218.57     97.04 o
   0   0  12     1237.30     1129.43     79.12 o
   2   0  12     2456.28     2643.23     82.56 o
   4   0  12    20668.81    19749.49    225.01 o
   6   0  12    11364.04    11899.53    179.74 o
   8   0  12        3.32       76.56     42.52 o
  10   0  12      685.08      935.03     70.33 o
  12   0  12     1812.03     1737.66    129.51 o
  14   0  12     5930.79     5835.53    923.02 o
  16   0  12     1316.11     1063.03    119.87 o
  18   0  12     1865.88     1666.77    190.01 o
  20   0  12      149.60      164.07     96.25 o
  22   0  12     2120.14     1857.45    176.40 o
  24   0  12     1565.70     1464.67    158.78 o
  26   0  12      221.86      414.33    119.27 o
  28   0  12      416.18      426.71    165.64 o
 -29   1  12      128.64      232.08    120.00 o
 -27   1  12      755.41      849.11    106.31 o
 -25   1  12        0.24       -5.69     91.56 o
 -23   1  12      574.93      729.62     86.90 o
 -21   1  12     1469.09     1499.70    102.07 o
 -19   1  12      162.90      204.80     55.69 o
 -17   1  12      828.67      838.80     68.29 o
 -15   1  12      289.06      329.98     51.29 o
 -13   1  12      130.29      156.71     44.19 o
 -11   1  12     6559.82     6445.31    135.70 o
  -9   1  12     2642.01     2803.75     81.22 o
  -7   1  12      666.75      915.54     48.76 o
  -5   1  12    24526.68    25708.55    207.04 o
  -3   1  12     5155.40     5373.13     89.90 o
  -1   1  12      103.63       59.66     21.80 o
   1   1  12     3390.83     2855.98     60.86 o
   3   1  12     1142.94     1050.00     38.46 o
   5   1  12     1179.25     1365.54     43.31 o
   7   1  12    19062.21    19492.68    162.71 o
   9   1  12       29.90       65.94     35.19 o
  11   1  12     2945.42     2987.43     95.43 o
  13   1  12     1986.89     2028.25     86.00 o
  15   1  12     4671.91     4606.64    152.53 o
  17   1  12      549.10      728.08     77.27 o
  19   1  12     1458.64     1444.67    105.14 o
  21   1  12     2971.73     2583.41    138.30 o
  23   1  12     1131.35      862.86     95.61 o
  25   1  12      116.55       31.37     78.25 o
  27   1  12      117.77       51.82     74.54 o
  29   1  12      284.49      254.60    298.13 o
 -28   2  12      151.23      252.50     91.51 o
 -26   2  12      166.46      226.61    103.35 o
 -24   2  12       44.41      142.85     72.58 o
 -22   2  12       15.57       94.87     68.56 o
 -20   2  12        4.75       42.02     62.12 o
 -18   2  12      747.91      771.46     77.34 o
 -16   2  12      144.85      118.27     47.29 o
 -14   2  12     2224.62     2546.67    128.10 o
 -12   2  12     1817.15     1495.90     69.73 o
 -10   2  12     1572.94     1607.76     66.61 o
  -8   2  12     2691.63     2227.70     71.31 o
  -6   2  12     2407.39     2300.66     67.77 o
  -4   2  12     4984.16     4665.36     85.70 o
  -2   2  12     8572.63     9161.82    111.62 o
   0   2  12      874.56      865.64     37.67 o
   2   2  12     1228.85     1409.90     42.11 o
   4   2  12     6821.21     5916.27    107.86 o
   6   2  12      762.12      800.29     47.81 o
   8   2  12     1511.42     1805.27     73.61 o
  10   2  12      351.91      371.47     45.04 o
  12   2  12      676.12      797.01     61.41 o
  14   2  12     3633.88     3830.22    110.37 o
  16   2  12     4191.54     4088.93    132.69 o
  18   2  12       32.04      200.67     65.74 o
  20   2  12     1187.24     1033.40     95.63 o
  22   2  12     1113.49     1212.70    108.69 o
  24   2  12      150.86      150.04     71.41 o
  26   2  12      877.92      929.66    103.72 o
  28   2  12      545.68      571.70    110.98 o
 -27   3  12        0.66      183.39     87.94 o
 -25   3  12       18.79       73.68     68.63 o
 -23   3  12     1077.23     1130.49     99.74 o
 -21   3  12       60.79      -24.78     59.97 o
 -19   3  12      428.80      493.66     69.62 o
 -17   3  12     2124.89     2103.18    104.70 o
 -15   3  12      213.08      290.11     78.71 o
 -13   3  12       22.12      100.49     44.96 o
 -11   3  12      700.35      619.71     49.91 o
  -9   3  12      827.72      768.50     50.02 o
  -7   3  12     5751.19     5420.42    102.65 o
  -5   3  12     3596.43     3065.83     72.39 o
  -3   3  12     4382.14     4170.64     75.27 o
  -1   3  12    18581.16    19077.70    151.74 o
   1   3  12    16526.15    17120.24    137.86 o
   3   3  12     6120.55     5820.30    104.49 o
   5   3  12        4.65       15.64     28.34 o
   7   3  12     1324.93     1293.03     60.57 o
   9   3  12      231.50      284.71     41.26 o
  11   3  12     1703.46     1704.49     78.95 o
  13   3  12      713.43      846.37     77.45 o
  15   3  12     2431.24     2649.34    107.15 o
  17   3  12      237.56      316.51     60.11 o
  19   3  12     1854.74     2094.80    122.11 o
  21   3  12      122.46      214.17     71.66 o
  23   3  12       25.28      126.04     71.09 o
  25   3  12       31.79      -25.37    107.16 o
  27   3  12       91.64       32.49     90.01 o
  29   3  12       46.59      413.69    170.11 o
 -28   4  12       77.39      209.03    120.91 o
 -26   4  12      107.08       84.59     85.85 o
 -24   4  12       58.91       42.69     72.12 o
 -22   4  12      283.27      265.10     82.54 o
 -20   4  12      242.36      210.39     92.19 o
 -18   4  12      413.42      260.65     89.83 o
 -16   4  12     1307.77     1323.70    104.14 o
 -14   4  12      571.31      693.23     80.69 o
 -12   4  12      599.12      874.60     80.86 o
 -10   4  12        8.19       12.70     39.20 o
  -8   4  12     1615.60     1563.86     72.85 o
  -6   4  12     5607.50     6039.00    125.78 o
  -4   4  12     7999.74     8903.73    146.40 o
  -2   4  12      164.84      207.93     36.12 o
   0   4  12     5521.17     5920.15    147.21 o
   2   4  12     3811.59     4240.98    121.02 o
   4   4  12      947.33      886.89     47.70 o
   6   4  12     3630.52     3412.01     91.70 o
   8   4  12      872.94      910.05     57.36 o
  10   4  12      162.42      246.32     44.18 o
  12   4  12      232.54      314.67     60.94 o
  14   4  12     2390.27     2322.72     92.28 o
  16   4  12      471.46      617.37     65.89 o
  18   4  12      730.04      752.15     77.43 o
  20   4  12      341.80      368.52     68.22 o
  22   4  12      553.20      423.36    102.59 o
  24   4  12        3.86       28.68     87.20 o
  26   4  12       10.52      -10.10     82.75 o
  28   4  12       25.34      -37.04    157.71 o
 -27   5  12       14.06      -43.92     79.62 o
 -25   5  12      205.90      159.67     81.52 o
 -23   5  12      473.18      421.82     91.55 o
 -21   5  12      103.57      186.67     78.26 o
 -19   5  12      254.43      334.82     90.84 o
 -17   5  12        0.08       64.38     64.62 o
 -15   5  12       92.76       46.38     65.82 o
 -13   5  12      954.33     1131.04     96.07 o
 -11   5  12      912.22      912.55    121.42 o
  -9   5  12       59.27      187.42     65.04 o
  -7   5  12     1330.78     1878.92     77.73 o
  -5   5  12       69.24      162.43     42.46 o
  -3   5  12      113.96       49.82     35.53 o
  -1   5  12     1465.55     1836.86     82.07 o
   1   5  12     3185.89     3376.04    109.98 o
   3   5  12     1008.30     1154.97     71.26 o
   5   5  12      305.68      447.83     53.44 o
   7   5  12      783.30      801.03     65.21 o
   9   5  12      317.15      352.17     62.19 o
  11   5  12      261.14      435.86     55.82 o
  13   5  12     5235.81     4833.98    137.64 o
  15   5  12     2308.36     2426.55    119.34 o
  17   5  12      432.60      269.33     60.03 o
  19   5  12        4.66      151.41     78.70 o
  21   5  12       24.17      208.84     69.65 o
  23   5  12       94.99       82.70     82.35 o
  25   5  12      356.90      336.18     99.34 o
  27   5  12        2.46       -7.25     88.00 o
 -26   6  12      490.34      546.50    107.08 o
 -24   6  12       14.15        7.76     78.64 o
 -22   6  12       11.84      -28.77     74.10 o
 -20   6  12       47.96      110.25     75.66 o
 -18   6  12      143.94      128.54     71.23 o
 -16   6  12       49.75       37.50     61.54 o
 -14   6  12     2384.18     2584.24    136.13 o
 -12   6  12     3785.71     3552.49    148.73 o
 -10   6  12    11976.98    10852.40    235.19 o
  -8   6  12       38.22       53.12     57.72 o
  -6   6  12     1606.10     1565.10     89.23 o
  -4   6  12     1085.94     1041.79     61.97 o
  -2   6  12      221.61      143.84     39.78 o
   0   6  12       39.63       92.39     41.85 o
   2   6  12      305.48      403.07     54.25 o
   4   6  12     6487.78     6329.99    157.94 o
   6   6  12     2348.96     2292.08     91.28 o
   8   6  12      950.17      833.20     75.33 o
  10   6  12      413.74      509.47     68.49 o
  12   6  12       78.81      242.72     75.92 o
  14   6  12       61.14       36.85     87.85 o
  16   6  12       13.35       71.41     63.37 o
  18   6  12       93.50      176.20     74.61 o
  20   6  12      381.68      309.59     92.04 o
  22   6  12      353.00      404.55    179.37 o
  24   6  12      744.50      509.87    134.74 o
  26   6  12      134.77       97.46    108.12 o
 -25   7  12      168.75      252.62     85.37 o
 -23   7  12      236.48      338.28     94.01 o
 -21   7  12      711.62      751.86    103.64 o
 -19   7  12      389.27      517.04     91.41 o
 -17   7  12      660.87      658.40     97.41 o
 -15   7  12      171.63      157.42     71.64 o
 -13   7  12      159.19      192.16     74.71 o
 -11   7  12     1152.81     1238.36     98.60 o
  -9   7  12     6834.25     7144.66    194.41 o
  -7   7  12     2309.48     2497.41    114.80 o
  -5   7  12     2553.03     2741.59    115.37 o
  -3   7  12     4056.21     3914.26    171.68 o
  -1   7  12     3031.26     3087.23    112.77 o
   1   7  12     8588.75     8219.00    182.02 o
   3   7  12     5026.83     4633.88    141.60 o
   5   7  12       65.89      133.07     67.11 o
   7   7  12    12734.42    12132.91    235.17 o
   9   7  12     1116.87      965.53     83.92 o
  11   7  12     1346.83     1653.75    107.16 o
  13   7  12        5.88        8.37     62.82 o
  15   7  12      691.50      656.78     97.41 o
  17   7  12     1500.48     1274.15    122.41 o
  19   7  12      904.86      992.16    118.77 o
  21   7  12      817.24      728.80    111.46 o
  23   7  12      492.26      782.64    112.96 o
  25   7  12      383.48      417.93    134.22 o
 -24   8  12        1.01       -2.14     76.93 o
 -22   8  12      589.36      731.45    118.89 o
 -20   8  12     1268.26     1318.59    119.11 o
 -18   8  12      366.11      441.71    134.48 o
 -16   8  12      131.91      154.19     70.10 o
 -14   8  12        1.03       61.98     70.93 o
 -12   8  12      278.58      260.91     69.49 o
 -10   8  12     1257.62     1498.96    106.41 o
  -8   8  12       52.21       78.19     56.87 o
  -6   8  12     4267.29     3747.65    143.21 o
  -4   8  12     1716.45     1596.10    112.91 o
  -2   8  12      677.41      720.14     86.67 o
   0   8  12      104.62      165.90     53.21 o
   2   8  12       91.12      171.48     55.95 o
   4   8  12     6508.78     6715.25    178.17 o
   6   8  12     6730.35     6605.89    182.47 o
   8   8  12     2468.02     2453.41    119.71 o
  10   8  12      144.39      234.32     66.21 o
  12   8  12     1364.51     1263.63    118.87 o
  14   8  12       87.04      112.42     77.70 o
  16   8  12       22.46       90.38     72.61 o
  18   8  12       93.33      143.15     80.19 o
  20   8  12      425.92      231.50     94.70 o
  22   8  12     2391.39     2362.12    166.58 o
  24   8  12      409.98      331.48     88.18 o
 -23   9  12      217.80      369.01     94.87 o
 -21   9  12      788.89      933.70    109.04 o
 -19   9  12       51.49       47.27     71.58 o
 -17   9  12      514.93      505.78     89.33 o
 -15   9  12      757.96      968.70    121.23 o
 -13   9  12     1932.84     1910.32    129.62 o
 -11   9  12        0.23       99.89     71.25 o
  -9   9  12     3078.96     2695.64    134.37 o
  -7   9  12     4457.32     4193.31    157.60 o
  -5   9  12     7261.99     6737.94    261.04 o
  -3   9  12       25.52      118.95     71.44 o
  -1   9  12      106.85       24.48     61.37 o
   1   9  12     1585.68     1343.63    108.55 o
   3   9  12      185.61      352.26     64.06 o
   5   9  12       49.15      124.08     61.04 o
   7   9  12     2609.30     2885.10    129.34 o
   9   9  12       20.64      102.92     74.44 o
  11   9  12     1670.93     1625.37    130.18 o
  13   9  12      292.06      311.76    108.58 o
  15   9  12      716.66      692.00    104.44 o
  17   9  12       62.95      182.63     92.61 o
  19   9  12     1657.27     1875.10    155.42 o
  21   9  12     1927.69     1640.24    145.64 o
  23   9  12      103.95      176.27     97.29 o
 -22  10  12      916.88      842.01    105.51 o
 -20  10  12      139.77       82.43     80.26 o
 -18  10  12      189.12      133.75     77.07 o
 -16  10  12       95.86      226.50     83.24 o
 -14  10  12      701.55      677.76     90.57 o
 -12  10  12     2412.89     2302.21    140.65 o
 -10  10  12     4498.53     4406.97    176.48 o
  -8  10  12        2.93       58.31     93.17 o
  -6  10  12     1897.24     1969.21    138.59 o
  -4  10  12     1558.27     1642.85    128.72 o
  -2  10  12      118.77      137.38     73.14 o
   0  10  12       13.80      129.21     73.57 o
   2  10  12     3466.54     3075.01    158.97 o
   4  10  12     3052.25     3296.46    165.65 o
   6  10  12       20.82       18.01     64.28 o
   8  10  12      768.80     1044.72    146.30 o
  10  10  12      457.96      361.08     84.51 o
  12  10  12      194.97      302.69     88.36 o
  14  10  12       41.65       94.80     84.06 o
  16  10  12      144.38      297.70     92.36 o
  18  10  12       13.71      -75.02     90.37 o
  20  10  12      800.35      896.77    118.09 o
  22  10  12     1220.74     1369.21    176.82 o
 -21  11  12     1863.63     1636.83    264.66 o
 -19  11  12      131.55      176.51     83.68 o
 -17  11  12       83.41      222.47     83.74 o
 -15  11  12      498.44      587.47     97.62 o
 -13  11  12      443.75      511.08     90.84 o
 -11  11  12      397.70      412.18    104.29 o
  -9  11  12     1928.05     1847.28    146.11 o
  -7  11  12       67.39      111.96     76.78 o
  -5  11  12     3067.42     3213.62    212.16 o
  -3  11  12     2569.16     2546.48    185.42 o
  -1  11  12     2447.59     2195.57    144.56 o
   1  11  12      455.81      779.26    213.02 o
   3  11  12      903.55      948.22    133.31 o
   5  11  12      124.74      134.31    104.04 o
   7  11  12      381.39      403.61    107.37 o
   9  11  12       37.39      271.33     84.95 o
  11  11  12      244.07      544.57    159.14 o
  13  11  12      256.04      149.04     93.49 o
  15  11  12      179.87      255.32    111.56 o
  17  11  12      212.67      160.57     89.71 o
  19  11  12      578.27      480.79    110.16 o
  21  11  12     1679.33     1655.00    256.82 o
 -20  12  12      924.85      857.52    225.12 o
 -18  12  12      185.10      179.94     83.43 o
 -16  12  12      660.22      711.33    100.41 o
 -14  12  12        0.23       47.59     92.36 o
 -12  12  12      248.43      394.79     96.27 o
 -10  12  12       84.28       49.50     85.33 o
  -8  12  12        6.77      214.65     90.53 o
  -6  12  12      586.71      505.59     96.96 o
  -4  12  12      763.56      975.85    127.16 o
  -2  12  12      199.27      255.04     88.16 o
   0  12  12      112.59      285.95    112.61 o
   2  12  12       43.40       48.49     97.29 o
   4  12  12       27.66      213.13    101.69 o
   6  12  12      251.89      166.16    107.50 o
   8  12  12       58.10       71.75    102.19 o
  10  12  12       55.30       44.62    107.00 o
  12  12  12      225.93      294.65    167.26 o
  14  12  12       37.58      203.49     91.85 o
  16  12  12        3.06      208.42    241.30 o
  18  12  12      156.20      522.02    310.88 o
 -17  13  12        0.12      322.14    165.30 o
 -15  13  12       75.50      268.47    161.12 o
 -13  13  12      393.43      438.01    199.30 o
 -11  13  12       98.10       93.26     89.14 o
  -9  13  12       19.84        0.68     82.25 o
  -7  13  12       47.34      -25.95     77.79 o
  -5  13  12      186.16      429.73    131.99 o
  -3  13  12      117.54      190.43    113.93 o
  -1  13  12      492.84      397.01    116.62 o
   1  13  12       86.08      162.04    113.10 o
   3  13  12      338.96      228.61    132.04 o
   5  13  12       79.21      279.13    113.77 o
   7  13  12       10.38      174.58    113.96 o
   9  13  12       22.68       14.65    101.58 o
  11  13  12       64.58      247.77    114.18 o
  13  13  12       39.33       28.12    102.73 o
  15  13  12      126.00      195.21    120.46 o
  17  13  12      130.31      457.95    311.39 o
 -14  14  12      599.30      696.49    136.56 o
 -12  14  12       20.59      109.27    116.28 o
 -10  14  12      322.61      349.84    148.47 o
  -8  14  12       43.33      126.54     86.77 o
  -6  14  12       77.22      332.81    117.30 o
  -4  14  12       41.36       -7.02     98.92 o
  -2  14  12       49.45       82.55    106.79 o
   0  14  12      480.52      535.29    129.99 o
   2  14  12      352.43      310.72    140.19 o
   4  14  12      260.75      356.62    163.61 o
   6  14  12        8.92       11.88    102.45 o
   8  14  12       24.95      188.97    112.67 o
  10  14  12      122.00       21.03    116.91 o
  12  14  12       28.76       28.36    126.49 o
  14  14  12        0.49       10.70    159.97 o
 -11  15  12       93.25      327.81    112.91 o
  -9  15  12       40.86       85.94    115.24 o
  -7  15  12        0.02      131.89    112.96 o
  -5  15  12      724.32      688.45    140.87 o
  -3  15  12      133.96      335.96    119.95 o
  -1  15  12        0.12      -33.69    112.56 o
   1  15  12      164.26      222.52    119.72 o
   3  15  12       52.38      -41.70    109.87 o
   5  15  12       21.76      129.99    117.99 o
   7  15  12        1.00      163.18    155.66 o
   9  15  12       83.97       75.44    159.87 o
  11  15  12       57.20      262.59    162.48 o
  -4  16  12      496.64      274.41    157.26 o
  -2  16  12        0.21     -143.67    143.67 o
   0  16  12       95.44      111.59    160.25 o
   2  16  12       68.77      -37.19    155.87 o
   4  16  12      334.17       87.87    170.20 o
 -29   1  13       64.56       69.08    115.68 o
 -27   1  13       14.12      126.56     84.46 o
 -25   1  13      250.82      229.36     80.72 o
 -23   1  13      486.07      537.77     82.15 o
 -21   1  13      249.33      177.05     69.37 o
 -19   1  13       46.90       42.88     51.97 o
 -17   1  13      987.99      865.78     69.23 o
 -15   1  13      160.19      272.73     66.89 o
 -13   1  13      670.74      798.15     60.42 o
 -11   1  13       37.83      137.97     42.35 o
  -9   1  13     2907.48     2950.47     85.05 o
  -7   1  13      635.61      707.45     46.21 o
  -5   1  13    10182.96     9308.21    129.60 o
  -3   1  13     3978.60     3517.17     76.84 o
  -1   1  13      336.46      331.33     30.19 o
   1   1  13      981.80     1156.56     46.56 o
   3   1  13        0.32       48.36     24.54 o
   5   1  13      649.64      523.40     43.06 o
   7   1  13     7106.68     7112.84    128.60 o
   9   1  13     1570.78     1693.52     72.54 o
  11   1  13     2549.89     2500.65    106.64 o
  13   1  13      475.06      619.53     67.80 o
  15   1  13     1548.01     1346.01     92.91 o
  17   1  13      357.11      400.06     71.66 o
  19   1  13       87.85      100.22     62.49 o
  21   1  13      746.67      573.95     81.45 o
  23   1  13      199.17      289.89     76.15 o
  25   1  13        1.78       80.98     75.98 o
  27   1  13        7.58      107.97     99.81 o
 -28   2  13       39.34      151.48     94.23 o
 -26   2  13      260.26      361.97     83.83 o
 -24   2  13      497.73      482.66     84.61 o
 -22   2  13       81.34      134.08     77.92 o
 -20   2  13      258.95      383.43     72.90 o
 -18   2  13        0.05      -32.77     56.19 o
 -16   2  13     1203.77     1111.29     73.03 o
 -14   2  13     5769.22     6067.29    138.28 o
 -12   2  13     3653.94     4141.16    110.44 o
 -10   2  13     2662.16     2849.52     86.68 o
  -8   2  13     3583.47     3656.59     91.76 o
  -6   2  13     4606.01     4483.58    109.69 o
  -4   2  13     1278.96     1118.96     49.69 o
  -2   2  13     3397.90     3475.35     73.43 o
   0   2  13     2644.07     2589.36     61.48 o
   2   2  13     5887.75     6143.98     87.46 o
   4   2  13    27034.46    26331.69    235.22 o
   6   2  13     4692.08     4876.72    107.88 o
   8   2  13     1823.92     1855.70     74.07 o
  10   2  13     2085.39     2502.58     95.85 o
  12   2  13       61.90      194.50     48.47 o
  14   2  13      704.16      836.50     75.86 o
  16   2  13     4663.43     4392.90    156.56 o
  18   2  13        5.92       64.65     67.93 o
  20   2  13       23.51      153.35     67.91 o
  22   2  13      304.68      254.74     77.97 o
  24   2  13       13.11      112.77     74.52 o
  26   2  13        0.46       97.16     76.26 o
  28   2  13        0.60      177.51     99.04 o
 -27   3  13        0.07      103.46     80.05 o
 -25   3  13       20.66      -44.70     78.38 o
 -23   3  13     2494.96     2272.74    145.31 o
 -21   3  13     2413.73     2231.33    140.89 o
 -19   3  13        0.71       61.13     60.21 o
 -17   3  13      406.97      289.41     64.28 o
 -15   3  13      152.85      209.48     59.77 o
 -13   3  13       84.57      454.75     54.72 o
 -11   3  13     3399.71     3504.49     99.57 o
  -9   3  13      126.67      228.55     39.14 o
  -7   3  13     2966.70     3383.47     95.58 o
  -5   3  13     6173.41     6033.93    102.70 o
  -3   3  13      181.11      300.29     30.71 o
  -1   3  13     7127.49     6734.43    107.64 o
   1   3  13      469.21      481.68     42.89 o
   3   3  13     2051.95     2035.16     67.50 o
   5   3  13     2083.00     2133.42     72.49 o
   7   3  13    11285.20    10476.55    162.66 o
   9   3  13     4471.54     4644.93    116.23 o
  11   3  13    14175.51    13649.11    268.25 o
  13   3  13       41.87      102.46     46.69 o
  15   3  13      530.75      535.40     65.73 o
  17   3  13      846.36      850.81     85.02 o
  19   3  13      258.10      339.51     71.64 o
  21   3  13        6.92       -9.58     65.66 o
  23   3  13       55.58       72.41     74.89 o
  25   3  13      653.63      598.00    101.94 o
  27   3  13       17.39      234.99     93.06 o
 -28   4  13      231.24      204.65    186.43 o
 -26   4  13      409.96      447.77     91.11 o
 -24   4  13      135.71      270.39     85.92 o
 -22   4  13     3132.39     3012.52    163.29 o
 -20   4  13      900.62     1057.83    104.48 o
 -18   4  13      991.41      947.13     93.51 o
 -16   4  13      862.08      972.86     94.29 o
 -14   4  13    17312.36    17533.79    469.52 o
 -12   4  13      449.12      484.90     71.69 o
 -10   4  13      877.17     1020.18     67.79 o
  -8   4  13      141.19      280.46     46.85 o
  -6   4  13     3683.72     3892.83    119.39 o
  -4   4  13       50.54       65.18     37.47 o
  -2   4  13     1101.08      980.72     55.44 o
   0   4  13     5687.47     6045.54    143.76 o
   2   4  13      153.49      149.67     41.60 o
   4   4  13    28877.74    29253.69    341.58 o
   6   4  13     2939.49     3290.19     92.78 o
   8   4  13     1582.52     1849.52     76.26 o
  10   4  13     2729.51     2603.83    106.45 o
  12   4  13     3134.45     2751.57    103.12 o
  14   4  13     1351.27     1170.11     79.98 o
  16   4  13      450.16      494.81     63.48 o
  18   4  13       23.35      -19.16     55.94 o
  20   4  13       57.30       58.18     69.85 o
  22   4  13     1263.38     1714.70    143.97 o
  24   4  13      314.98      213.46    161.34 o
  26   4  13        0.13      143.35     84.80 o
  28   4  13      453.54      360.03    179.77 o
 -27   5  13      261.46      155.19    107.48 o
 -25   5  13       16.98        9.99     79.70 o
 -23   5  13      569.22      630.11     96.56 o
 -21   5  13     2101.21     2060.78    139.73 o
 -19   5  13      487.84      531.41     86.11 o
 -17   5  13      276.96      410.97     77.84 o
 -15   5  13       32.41       66.85     68.21 o
 -13   5  13    11454.65    10920.48    248.30 o
 -11   5  13     6768.38     6581.14    185.75 o
  -9   5  13     1575.26     1361.85    112.92 o
  -7   5  13     6699.62     6437.36    147.64 o
  -5   5  13     1898.85     1882.75     77.71 o
  -3   5  13     1418.12     1435.58     67.62 o
  -1   5  13      819.87     1117.44     71.57 o
   1   5  13     1000.66      805.53     64.27 o
   3   5  13     4345.44     4563.66    131.93 o
   5   5  13     5839.69     5656.70    150.10 o
   7   5  13     1509.36     1393.80     83.82 o
   9   5  13      398.65      505.25     87.74 o
  11   5  13    15121.65    13906.89    294.41 o
  13   5  13      100.40      282.91     66.06 o
  15   5  13       98.03      189.91     60.06 o
  17   5  13      646.13      622.82     71.99 o
  19   5  13      299.55      447.30    106.44 o
  21   5  13      133.52      303.53     87.82 o
  23   5  13        0.70        5.32    106.55 o
  25   5  13        0.60      124.25    105.07 o
 -26   6  13        6.26      138.48     80.21 o
 -24   6  13        3.51       49.45     76.35 o
 -22   6  13      989.05      856.41    104.54 o
 -20   6  13      164.67      147.97     80.34 o
 -18   6  13       32.26        3.79     69.74 o
 -16   6  13       12.31       55.55     72.08 o
 -14   6  13     3168.15     3134.13    151.17 o
 -12   6  13       17.63       70.43     62.71 o
 -10   6  13       55.16       62.16     83.02 o
  -8   6  13     7400.25     7218.61    187.48 o
  -6   6  13      431.74      581.77     64.55 o
  -4   6  13       44.83      115.78     42.22 o
  -2   6  13      187.34      175.31     48.99 o
   0   6  13       20.93      147.66     47.31 o
   2   6  13      131.20      104.02     45.08 o
   4   6  13    27783.13    26322.71    327.40 o
   6   6  13     1663.77     1912.48    125.19 o
   8   6  13     1946.19     1712.12     98.70 o
  10   6  13        5.85      161.09     83.91 o
  12   6  13        4.02       78.66     56.83 o
  14   6  13      181.26      222.35     69.78 o
  16   6  13     1016.53     1123.27     97.52 o
  18   6  13      550.27      593.36     95.85 o
  20   6  13      187.52      244.99     76.49 o
  22   6  13      451.61      310.44    147.95 o
  24   6  13      161.99      356.60    118.02 o
 -25   7  13      358.32      327.00     85.29 o
 -23   7  13       79.83      134.64     80.47 o
 -21   7  13       57.89       70.80     83.25 o
 -19   7  13      258.60      239.50     77.63 o
 -17   7  13       14.95      -19.17     72.67 o
 -15   7  13        6.47       77.47     73.01 o
 -13   7  13      347.66      415.69     75.92 o
 -11   7  13        4.04      126.08     68.03 o
  -9   7  13       42.54      210.18     63.67 o
  -7   7  13     2572.23     2155.45    112.55 o
  -5   7  13     1050.42     1083.11    108.83 o
  -3   7  13      237.38      306.99    128.30 o
  -1   7  13      281.31      265.59     55.51 o
   1   7  13      113.39      242.14     51.92 o
   3   7  13      292.38      427.89     64.74 o
   5   7  13      902.30      702.64     74.83 o
   7   7  13     3372.36     3617.82    136.78 o
   9   7  13     2117.50     1823.17    109.12 o
  11   7  13     4735.30     4795.59    166.11 o
  13   7  13       58.27       14.40     62.43 o
  15   7  13       13.94      -34.22     73.94 o
  17   7  13      134.04       94.24     75.43 o
  19   7  13      347.13      392.91     91.85 o
  21   7  13        9.98       29.73    148.12 o
  23   7  13        8.83      182.05    102.02 o
  25   7  13       21.82      146.67    167.33 o
 -24   8  13        0.23       78.30    100.90 o
 -22   8  13        0.23      112.91     80.92 o
 -20   8  13       11.19      139.31     78.04 o
 -18   8  13       43.36       68.08     70.76 o
 -16   8  13     1449.87     1231.80    109.89 o
 -14   8  13     2159.80     2217.90    148.54 o
 -12   8  13       14.69       11.21     63.47 o
 -10   8  13      561.42      781.68     87.04 o
  -8   8  13      775.68      751.58     85.80 o
  -6   8  13      464.24      501.74     85.45 o
  -4   8  13      197.62      323.87     90.45 o
  -2   8  13       35.38       63.13     61.03 o
   0   8  13      454.23      314.19     70.70 o
   2   8  13     2447.47     2286.97    112.36 o
   4   8  13      167.53      149.60     75.97 o
   6   8  13     3854.19     3668.91    142.57 o
   8   8  13        0.52      198.26     91.74 o
  10   8  13      572.16      634.46    118.77 o
  12   8  13     1231.71     1027.43    112.26 o
  14   8  13       52.52      107.84     81.46 o
  16   8  13       52.33      149.31     79.89 o
  18   8  13       31.61       65.54     84.08 o
  20   8  13       22.44      -48.65     81.76 o
  22   8  13        4.90      272.47     91.48 o
  24   8  13        9.14       10.36    204.88 o
 -23   9  13      118.61      231.15    154.86 o
 -21   9  13       29.73      117.29     81.01 o
 -19   9  13       43.65      208.67     83.95 o
 -17   9  13        0.08      182.85     79.45 o
 -15   9  13        7.28      142.68     76.15 o
 -13   9  13     2455.02     2146.66    162.29 o
 -11   9  13     1957.76     1941.48    126.80 o
  -9   9  13      453.14      452.79     78.08 o
  -7   9  13      592.46      568.17     91.90 o
  -5   9  13      726.89      694.28    103.26 o
  -3   9  13      171.55       73.50     72.08 o
  -1   9  13     1759.49     1482.10    177.26 o
   1   9  13     1345.38     1249.62    109.58 o
   3   9  13        3.04       14.54     58.83 o
   5   9  13       30.21       99.26     61.02 o
   7   9  13      162.23      146.36     78.87 o
   9   9  13        0.85      118.30     76.59 o
  11   9  13      348.36      303.79     84.61 o
  13   9  13       29.78       21.45     77.88 o
  15   9  13      182.29      229.67    103.81 o
  17   9  13      124.68      -30.22     77.15 o
  19   9  13       47.24       78.99     84.20 o
  21   9  13        3.28      113.08    110.36 o
  23   9  13      301.83      284.22    187.77 o
 -22  10  13      194.42      371.41    200.53 o
 -20  10  13      145.05      173.57     82.87 o
 -18  10  13       54.63       99.70     79.47 o
 -16  10  13       17.99      151.45     79.18 o
 -14  10  13     2990.63     2995.85    157.42 o
 -12  10  13       90.22      255.83     75.34 o
 -10  10  13      679.31      814.69    110.12 o
  -8  10  13      941.96      902.69    109.20 o
  -6  10  13       87.09      180.06     79.43 o
  -4  10  13     1113.54     1324.02    118.07 o
  -2  10  13     1088.37     1188.36    113.10 o
   0  10  13      191.49      250.71     79.89 o
   2  10  13       11.09      100.41     69.05 o
   4  10  13     2238.07     2667.57    155.86 o
   6  10  13        5.77      169.40     79.68 o
   8  10  13     1129.91     1269.57    161.88 o
  10  10  13       19.55       14.07     74.02 o
  12  10  13      598.42      586.52     99.35 o
  14  10  13       36.76      -65.43     82.87 o
  16  10  13       41.12        2.71     86.51 o
  18  10  13       25.17       79.27    107.86 o
  20  10  13       62.57      252.53    111.18 o
  22  10  13      834.47     1041.63    226.93 o
 -21  11  13      699.27      416.11    203.26 o
 -19  11  13       75.10      193.81     83.07 o
 -17  11  13       10.46       71.70     73.19 o
 -15  11  13       93.51      101.14     87.02 o
 -13  11  13      330.09      427.89    103.02 o
 -11  11  13     1367.26     1213.99    128.61 o
  -9  11  13        0.08       87.27     80.88 o
  -7  11  13     2572.57     2586.55    165.71 o
  -5  11  13      192.41      313.23     82.53 o
  -3  11  13     1074.84      974.75    115.00 o
  -1  11  13      202.43      199.15     80.99 o
   1  11  13       60.01       46.54     71.57 o
   3  11  13      279.91      298.65    106.42 o
   5  11  13      334.14      317.29    105.96 o
   7  11  13     1634.00     1788.65    177.72 o
   9  11  13      119.46      108.87    109.86 o
  11  11  13     1431.50     1547.10    182.68 o
  13  11  13       68.02      172.61     90.07 o
  15  11  13      328.69      182.44     93.19 o
  17  11  13        1.16       61.37     84.30 o
  19  11  13      132.19      198.03     94.58 o
  21  11  13        0.02      -25.57    140.88 o
 -18  12  13        6.02      128.24     86.08 o
 -16  12  13      197.71       63.43     93.78 o
 -14  12  13     2817.70     2618.32    191.23 o
 -12  12  13        4.09       52.35     85.12 o
 -10  12  13        1.92        5.81     86.57 o
  -8  12  13      443.82      620.95    104.43 o
  -6  12  13      604.91      418.98    100.46 o
  -4  12  13        0.26       13.52     76.83 o
  -2  12  13       95.20      112.44     77.31 o
   0  12  13      152.32       65.61     94.69 o
   2  12  13       27.97       54.08    158.39 o
   4  12  13     3335.22     3311.80    233.54 o
   6  12  13     1083.87     1003.06    152.41 o
   8  12  13      158.97      195.63    114.70 o
  10  12  13      317.37      254.54    111.00 o
  12  12  13       29.68      -48.19     97.04 o
  14  12  13      156.05      -31.01     86.00 o
  16  12  13      102.77      143.33     91.85 o
  18  12  13       60.51      109.82    101.36 o
 -15  13  13       36.33      242.91     95.68 o
 -13  13  13      576.70      522.09    184.86 o
 -11  13  13      424.22      626.88    108.80 o
  -9  13  13       67.82      122.08     90.59 o
  -7  13  13       97.70      162.49    109.31 o
  -5  13  13      908.87     1039.96    120.48 o
  -3  13  13     1785.85     1692.81    196.08 o
  -1  13  13        1.62       52.04    106.66 o
   1  13  13      574.15      569.59    135.33 o
   3  13  13      265.69      311.14    120.91 o
   5  13  13     1118.09      869.29    149.97 o
   7  13  13     1807.71     1513.74    180.26 o
   9  13  13       53.07      188.81    116.99 o
  11  13  13     1803.71     1722.06    180.71 o
  13  13  13        0.78     -109.97    109.97 o
  15  13  13      246.10      317.28    124.60 o
 -14  14  13      717.30      846.01    196.70 o
 -12  14  13      176.22      296.87     96.17 o
 -10  14  13       23.07      -53.32     82.62 o
  -8  14  13      176.23      332.67    117.08 o
  -6  14  13      450.07      451.02    128.14 o
  -4  14  13        0.96      -86.36    182.16 o
  -2  14  13      615.82      521.88    152.41 o
   0  14  13      148.50      210.39    120.47 o
   2  14  13     1093.92     1017.03    159.14 o
   4  14  13     2840.86     2779.39    220.44 o
   6  14  13      807.03      662.76    145.23 o
   8  14  13        0.15       53.14    116.57 o
  10  14  13      210.54      192.68    114.14 o
  12  14  13      564.98      389.25    138.99 o
  -9  15  13      175.26      110.44    161.82 o
  -7  15  13      258.95      198.14    116.72 o
  -5  15  13        0.70      167.30    111.50 o
  -3  15  13       20.14      258.22    118.24 o
  -1  15  13      217.43      257.51    120.93 o
   1  15  13      147.10      102.45    115.31 o
   3  15  13      222.07      155.83    120.83 o
   5  15  13      539.65      698.89    141.59 o
   7  15  13       93.80      188.85    127.58 o
   9  15  13      149.61      287.63    172.10 o
   0  16  13      116.69        8.51    149.22 o
 -28   0  14      166.65      270.80    155.72 o
 -26   0  14      119.92      -38.86    145.79 o
 -24   0  14     2621.45     2887.75    303.31 o
 -22   0  14      173.18      304.39    229.76 o
 -20   0  14     1677.15     1904.08    234.49 o
 -18   0  14       77.10      160.27     73.94 o
 -16   0  14      275.63      411.19     79.83 o
 -14   0  14     4058.14     3778.11    159.75 o
 -12   0  14     2105.18     2223.30    120.56 o
 -10   0  14        4.66       31.79     55.28 o
  -8   0  14    12447.27    11757.89    232.20 o
  -6   0  14    30868.05    31365.86    357.45 o
  -4   0  14     4825.98     5298.11    141.53 o
  -2   0  14        2.35       69.23     36.29 o
   0   0  14     6465.33     7234.06    151.19 o
   2   0  14     6385.77     6360.10    201.24 o
   4   0  14       14.72       55.96     38.26 o
   6   0  14    18746.44    19745.67    830.82 o
   8   0  14    21689.75    21610.60    400.97 o
  10   0  14    12225.23    12096.22    360.54 o
  12   0  14     3994.54     3893.13    237.99 o
  14   0  14    13651.22    13552.31    851.48 o
  16   0  14       14.36      -39.90     77.05 o
  18   0  14     1389.34     1184.56    135.59 o
  20   0  14      396.23      387.28    113.44 o
  22   0  14      244.40      201.37    105.32 o
  24   0  14      534.33      407.92    121.64 o
  26   0  14        0.13      -55.87    209.27 o
  28   0  14      229.38      281.79    212.24 o
 -27   1  14       31.93      163.64    107.79 o
 -25   1  14       23.66      196.50     79.73 o
 -23   1  14        0.68       42.10     76.67 o
 -21   1  14      208.04      256.98     74.11 o
 -19   1  14      170.18      253.84     67.06 o
 -17   1  14       44.27      138.24     52.43 o
 -15   1  14       62.03       45.70     46.89 o
 -13   1  14     8927.75     8743.05    169.10 o
 -11   1  14    14417.43    13886.05    192.69 o
  -9   1  14     2776.31     3020.77     89.65 o
  -7   1  14     6677.48     6196.50    116.74 o
  -5   1  14      907.42     1121.57     56.87 o
  -3   1  14       28.42       98.89     29.41 o
  -1   1  14     4574.47     5189.69     91.92 o
   1   1  14      771.84     1007.75     43.48 o
   3   1  14     8379.11     8134.55    107.92 o
   5   1  14       90.14      301.80     38.57 o
   7   1  14     4027.74     4077.15    116.67 o
   9   1  14     1513.41     1703.98    184.70 o
  11   1  14     9840.88     9480.63    203.12 o
  13   1  14     2048.68     1972.96    106.38 o
  15   1  14       77.53      196.20     58.96 o
  17   1  14      273.42      285.69     67.00 o
  19   1  14       73.75      101.48     78.40 o
  21   1  14     1208.65     1095.51    100.21 o
  23   1  14      265.51      398.20     81.75 o
  25   1  14      170.24      237.26    106.06 o
  27   1  14        0.61      103.27     82.95 o
 -28   2  14      271.86      281.78    168.47 o
 -26   2  14      472.42      550.02    115.11 o
 -24   2  14      115.79      141.15     83.78 o
 -22   2  14       13.26        2.28     67.59 o
 -20   2  14     1029.19      979.07     90.16 o
 -18   2  14      963.05     1101.68    121.60 o
 -16   2  14        9.28       88.96     58.40 o
 -14   2  14     6830.83     6912.34    149.82 o
 -12   2  14      141.42      180.67     47.54 o
 -10   2  14     2125.10     2519.23     93.93 o
  -8   2  14      946.30      773.83     51.59 o
  -6   2  14    13362.78    13164.55    162.94 o
  -4   2  14      986.53     1300.41     54.06 o
  -2   2  14     8917.96     8868.61    119.28 o
   0   2  14     1444.69     1569.03     52.15 o
   2   2  14      968.72     1316.53     67.77 o
   4   2  14     3092.76     2855.54     83.19 o
   6   2  14     7074.71     6887.36    130.88 o
   8   2  14      497.20      714.46     53.56 o
  10   2  14     1261.53     1561.35     75.23 o
  12   2  14     7996.71     7635.43    188.27 o
  14   2  14     4378.11     4119.94    148.78 o
  16   2  14      695.15      706.67     88.79 o
  18   2  14     2054.68     1888.19    117.20 o
  20   2  14      270.13      365.01     77.63 o
  22   2  14      576.47      551.08    146.57 o
  24   2  14       12.29       -5.48     72.83 o
  26   2  14       14.26      152.68     77.29 o
  28   2  14       74.63      396.94    129.45 o
 -27   3  14      111.83      204.76     89.05 o
 -25   3  14      108.88       75.32     80.44 o
 -23   3  14      168.67       65.54     78.61 o
 -21   3  14       92.47       19.25     78.39 o
 -19   3  14      282.07      378.12     80.30 o
 -17   3  14      356.57      425.06     76.22 o
 -15   3  14      185.74      225.89     68.43 o
 -13   3  14      950.96     1303.89     84.00 o
 -11   3  14       29.65      113.51     59.23 o
  -9   3  14     2617.70     2623.54     96.90 o
  -7   3  14     1506.90     1529.79     72.65 o
  -5   3  14     3155.17     3606.78    101.08 o
  -3   3  14     1229.29     1407.84     84.66 o
  -1   3  14      488.85      567.06     45.21 o
   1   3  14      589.07      554.45     52.48 o
   3   3  14     1419.69     1712.27     66.24 o
   5   3  14      328.79      326.96     41.23 o
   7   3  14      968.18     1136.45     66.97 o
   9   3  14     2236.67     2146.08     86.05 o
  11   3  14     7893.06     6972.94    154.34 o
  13   3  14     4708.78     4251.97    128.97 o
  15   3  14     4118.53     4089.08    152.92 o
  17   3  14      150.89      178.64     62.68 o
  19   3  14     1183.77     1007.87     96.72 o
  21   3  14      234.84      127.78     70.84 o
  23   3  14      906.66      926.63    104.57 o
  25   3  14      295.29      369.12     93.40 o
  27   3  14        1.61      199.40     90.55 o
 -26   4  14       26.74       86.85     81.21 o
 -24   4  14      201.61      237.52     86.54 o
 -22   4  14      988.59      936.78    112.70 o
 -20   4  14      152.95      253.00     79.54 o
 -18   4  14      216.65      211.36     74.71 o
 -16   4  14     1088.30     1091.74     98.80 o
 -14   4  14      187.48      355.48     76.63 o
 -12   4  14      296.46      273.24     66.72 o
 -10   4  14      411.91      404.91     54.06 o
  -8   4  14       59.09      112.93     43.08 o
  -6   4  14     1131.38     1307.60     95.82 o
  -4   4  14     3710.35     3817.43    105.97 o
  -2   4  14       15.62       18.58     42.06 o
   0   4  14      235.38      482.27     53.54 o
   2   4  14      496.14      574.25     58.40 o
   4   4  14      748.16      988.60     70.18 o
   6   4  14      906.39     1067.81     73.44 o
   8   4  14      625.77      701.80     67.15 o
  10   4  14     2625.25     2741.04    116.65 o
  12   4  14       18.91      111.91     50.57 o
  14   4  14     1480.24     1614.86     90.69 o
  16   4  14       25.32      146.52     65.98 o
  18   4  14      187.77      383.41     78.56 o
  20   4  14       73.96       74.90     71.79 o
  22   4  14       27.31       59.79    139.52 o
  24   4  14      195.46       94.30    114.94 o
  26   4  14       15.98       56.98     91.55 o
 -27   5  14      272.17      211.84    194.27 o
 -25   5  14        1.56       98.58     88.16 o
 -23   5  14        9.72        1.96     91.29 o
 -21   5  14       69.47       71.23     97.97 o
 -19   5  14      369.67      302.18     85.47 o
 -17   5  14      384.09      375.64     78.44 o
 -15   5  14        0.74       66.67     67.07 o
 -13   5  14       33.85      113.08     70.80 o
 -11   5  14     3190.84     2955.73    133.62 o
  -9   5  14        7.14       74.94     57.09 o
  -7   5  14     1511.55     1604.67    119.52 o
  -5   5  14     1082.93     1290.27     69.10 o
  -3   5  14     2464.91     2720.48    107.03 o
  -1   5  14     2898.60     2614.71    104.72 o
   1   5  14      223.92      238.66     48.51 o
   3   5  14     1948.99     2139.42     97.86 o
   5   5  14     4322.88     3904.17    129.43 o
   7   5  14      998.86      877.54     71.28 o
   9   5  14     1945.45     2004.38    104.22 o
  11   5  14      177.48      405.37     65.09 o
  13   5  14        0.06       77.61     61.10 o
  15   5  14      857.16      992.69    103.43 o
  17   5  14      190.09       92.27     82.48 o
  19   5  14     2420.92     2295.80    152.66 o
  21   5  14      552.19      612.28    141.03 o
  23   5  14        4.32      -99.11     99.11 o
  25   5  14       91.37      208.23    112.52 o
 -26   6  14        1.54       33.99    113.92 o
 -24   6  14        0.04       -3.46    111.90 o
 -22   6  14      189.44      275.18     83.55 o
 -20   6  14       63.60      -76.23     76.23 o
 -18   6  14      110.67       81.70     75.41 o
 -16   6  14       19.72       73.48     71.38 o
 -14   6  14     1426.17     1536.69    115.68 o
 -12   6  14     2296.59     2331.33    129.90 o
 -10   6  14        9.88      170.68     75.27 o
  -8   6  14     1201.01     1142.39    113.67 o
  -6   6  14       68.74      154.31     55.76 o
  -4   6  14     1173.20     1390.62    111.53 o
  -2   6  14      691.60      517.20     63.10 o
   0   6  14     2523.21     2588.64    112.00 o
   2   6  14      221.17      390.90     57.67 o
   4   6  14     2660.34     2621.66    111.98 o
   6   6  14      879.42     1032.12     80.15 o
   8   6  14       31.64      192.62     57.81 o
  10   6  14     6124.95     6242.05    181.35 o
  12   6  14     1400.99     1311.52    132.32 o
  14   6  14     1903.21     2209.22    124.85 o
  16   6  14     1106.25      770.84     91.72 o
  18   6  14     1245.64     1058.36    120.99 o
  20   6  14       52.31       96.46    104.57 o
  22   6  14       24.49      -89.95     89.95 o
  24   6  14        1.55      172.87    111.25 o
 -25   7  14      227.76        3.44    119.60 o
 -23   7  14       55.39      197.97     85.91 o
 -21   7  14       53.10      164.42    107.49 o
 -19   7  14       10.01      177.23     82.37 o
 -17   7  14       27.34       72.11     76.04 o
 -15   7  14     2581.20     2525.43    207.07 o
 -13   7  14     5084.97     4745.26    182.15 o
 -11   7  14     6998.69     6841.37    207.35 o
  -9   7  14    11908.61    11853.15    256.89 o
  -7   7  14     2535.27     2781.26    151.84 o
  -5   7  14     2492.29     2472.26    140.92 o
  -3   7  14     2593.40     2606.72    137.72 o
  -1   7  14     2938.01     2776.21    115.57 o
   1   7  14      925.88     1289.11     87.30 o
   3   7  14     1602.11     1932.41    126.35 o
   5   7  14        2.25      156.25     58.80 o
   7   7  14     2004.83     2254.45    115.71 o
   9   7  14     1286.99     1169.37     92.90 o
  11   7  14     3845.64     3689.13    151.20 o
  13   7  14      306.79      366.51     74.02 o
  15   7  14       91.15      -43.30     76.39 o
  17   7  14      130.07      102.49     77.90 o
  19   7  14        0.94       20.23     83.12 o
  21   7  14     1163.40     1120.88    156.48 o
  23   7  14     1205.09     1196.81    149.98 o
 -24   8  14      296.92      419.66    199.73 o
 -22   8  14       23.38      113.53     83.27 o
 -20   8  14      812.92      764.74    103.95 o
 -18   8  14        6.07      -51.69    110.21 o
 -16   8  14     1699.63     1603.69    148.78 o
 -14   8  14     8368.72     8079.97    240.07 o
 -12   8  14      844.78      920.74    100.13 o
 -10   8  14      644.89      673.06     85.62 o
  -8   8  14      119.78      101.96     80.56 o
  -6   8  14    10446.55    10491.16    287.35 o
  -4   8  14     3083.87     3106.80    162.85 o
  -2   8  14      142.05      376.17    114.39 o
   0   8  14      591.52      683.44     89.71 o
   2   8  14      163.42      337.15     66.48 o
   4   8  14     6089.85     6674.87    188.01 o
   6   8  14        5.02       22.63     62.78 o
   8   8  14      583.64      581.93     74.84 o
  10   8  14     1956.12     2025.94    156.81 o
  12   8  14     1591.70     1657.28    131.84 o
  14   8  14     1835.71     1810.80    142.12 o
  16   8  14       70.12      -75.83     75.83 o
  18   8  14      170.23       87.29     75.09 o
  20   8  14      127.14      107.89     86.46 o
  22   8  14      459.95      516.14    216.60 o
 -23   9  14        4.96       56.10    187.55 o
 -21   9  14      496.09      415.21     94.13 o
 -19   9  14       75.93      113.48     84.35 o
 -17   9  14       83.70      217.78     83.26 o
 -15   9  14       28.89       77.01     76.97 o
 -13   9  14     1271.52     1388.82    114.36 o
 -11   9  14     2781.46     2842.40    174.40 o
  -9   9  14       10.51       49.37     79.52 o
  -7   9  14     6814.91     6991.19    249.03 o
  -5   9  14      756.97      812.64    103.23 o
  -3   9  14        3.77      -22.96     62.03 o
  -1   9  14        0.03      -66.55     66.55 o
   1   9  14      187.44      335.35     81.51 o
   3   9  14      498.40      629.47     90.06 o
   5   9  14        0.21       76.90     77.63 o
   7   9  14     6718.70     6400.61    219.34 o
   9   9  14      312.80      178.41     81.04 o
  11   9  14     6051.72     5518.04    225.56 o
  13   9  14      733.63      852.05    225.84 o
  15   9  14      224.52      317.39     89.37 o
  17   9  14       18.96       17.77     82.86 o
  19   9  14      789.42      805.63    116.49 o
  21   9  14     1667.36     1622.83    161.98 o
 -22  10  14      401.23      480.00    195.21 o
 -20  10  14        0.41      179.16    113.83 o
 -18  10  14      354.83      286.56     94.54 o
 -16  10  14      298.10      356.03     88.04 o
 -14  10  14      733.23      883.23    116.75 o
 -12  10  14      325.46      381.67    159.20 o
 -10  10  14      217.18      206.67     86.63 o
  -8  10  14      160.28      307.33     92.18 o
  -6  10  14     4645.01     4739.55    212.57 o
  -4  10  14        0.50      -48.56     66.98 o
  -2  10  14      144.06      159.32    102.28 o
   0  10  14     1832.84     1845.43    135.73 o
   2  10  14      484.40      460.41     91.21 o
   4  10  14      147.61      247.17     80.48 o
   6  10  14      816.00     1017.20    111.69 o
   8  10  14      273.97      359.73     84.89 o
  10  10  14       37.46      127.24     81.08 o
  12  10  14      959.22     1059.81    119.31 o
  14  10  14     2812.29     2616.13    168.76 o
  16  10  14       98.21       39.31     83.46 o
  18  10  14     1407.86     1212.24    203.69 o
  20  10  14     1261.03      989.62    127.97 o
  22  10  14       70.92      116.19    177.29 o
 -19  11  14      388.64      452.23     87.84 o
 -17  11  14      160.30      287.37    106.21 o
 -15  11  14      214.93      216.50     94.84 o
 -13  11  14     1455.15     1343.99    134.75 o
 -11  11  14       13.63      171.35    100.40 o
  -9  11  14      331.31      394.94     94.27 o
  -7  11  14      156.04      340.09    109.67 o
  -5  11  14      783.54      835.17    122.29 o
  -3  11  14      139.47      340.35     88.71 o
  -1  11  14     1481.00     1464.99    151.95 o
   1  11  14      263.94      266.68     94.15 o
   3  11  14        2.84      199.57    120.34 o
   5  11  14      304.25      284.31    101.57 o
   7  11  14      219.18      177.85    104.67 o
   9  11  14       57.05      -61.08    121.81 o
  11  11  14      983.72     1218.01    125.73 o
  13  11  14      397.41      500.55    104.26 o
  15  11  14       16.38      220.20    104.54 o
  17  11  14        0.07      -49.53     82.34 o
  19  11  14      279.73      337.38    143.54 o
 -16  12  14       28.10      182.63     94.81 o
 -14  12  14       16.66      117.49     91.70 o
 -12  12  14        9.04      139.84     86.97 o
 -10  12  14      721.54      672.32    105.40 o
  -8  12  14        6.49      146.35    144.83 o
  -6  12  14     2225.82     2027.34    154.04 o
  -4  12  14      604.29      864.46    176.34 o
  -2  12  14       82.70      217.33    119.60 o
   0  12  14      108.97      354.47     89.52 o
   2  12  14        3.46        1.71     91.90 o
   4  12  14       97.08      -47.95    100.63 o
   6  12  14       79.84       51.73     98.18 o
   8  12  14       20.04       28.37    128.13 o
  10  12  14       26.75      -84.60    143.05 o
  12  12  14       17.51      -69.07    157.16 o
  14  12  14       30.92      -84.07     84.07 o
  16  12  14       41.78       24.91     90.81 o
  18  12  14      335.21      750.58    441.71 o
 -15  13  14        5.06      315.49    167.03 o
 -13  13  14      177.28      327.29     94.20 o
 -11  13  14        0.29      128.57     88.42 o
  -9  13  14        4.06      188.78    119.20 o
  -7  13  14       44.69      123.23     99.64 o
  -5  13  14       73.81      -83.56     83.56 o
  -3  13  14      158.67      275.22     95.28 o
  -1  13  14       13.69       87.06    107.65 o
   1  13  14       78.58      130.22    146.43 o
   3  13  14       11.55      -26.71    110.25 o
   5  13  14      594.23      391.15    120.07 o
   7  13  14      307.99      314.18    119.82 o
   9  13  14      503.47      493.02    166.81 o
  11  13  14       26.14      197.52    110.23 o
  13  13  14      194.85       75.48    119.28 o
  15  13  14       40.20      -11.95    113.89 o
 -12  14  14       47.64      739.62    179.57 o
 -10  14  14      175.22      216.64    136.32 o
  -8  14  14        1.08       29.48     84.84 o
  -6  14  14        2.20      129.35     95.09 o
  -4  14  14      103.22      151.43    112.02 o
  -2  14  14      156.23      106.92    114.70 o
   0  14  14      354.11      469.54    126.46 o
   2  14  14      131.13      305.95    192.30 o
   4  14  14       74.73      145.45    119.27 o
   6  14  14      192.47      230.42    115.49 o
   8  14  14      517.66      387.08    129.82 o
  10  14  14      138.80      221.60    125.12 o
  12  14  14       61.29      -68.32    156.47 o
  -7  15  14      568.61      332.12    173.99 o
  -5  15  14        0.01        3.21    152.58 o
  -3  15  14        2.19       64.67    105.30 o
  -1  15  14      490.76      373.65    127.99 o
   1  15  14       98.64       22.45    116.81 o
   3  15  14      158.56      214.16    119.93 o
   5  15  14       42.56      123.57    153.90 o
   7  15  14      765.50      427.20    186.86 o
 -27   1  15        0.00       68.12     97.67 o
 -25   1  15      111.52       77.95     92.75 o
 -23   1  15       95.92      141.27     84.59 o
 -21   1  15      370.95      380.40     75.92 o
 -19   1  15        3.96       42.17     75.14 o
 -17   1  15       10.37      103.09     50.41 o
 -15   1  15     2375.57     2277.37     95.52 o
 -13   1  15       40.72       94.33     62.72 o
 -11   1  15      228.00      399.93     49.92 o
  -9   1  15     4661.24     4096.12    105.28 o
  -7   1  15      111.35       97.06     37.62 o
  -5   1  15     6673.02     6761.32    120.09 o
  -3   1  15      287.54      388.78     38.59 o
  -1   1  15      772.83      921.30     46.35 o
   1   1  15      186.31      228.13     31.62 o
   3   1  15     1020.63     1045.13     55.45 o
   5   1  15     8848.84     8987.44    146.86 o
   7   1  15     7465.17     7367.73    336.24 o
   9   1  15     4478.73     4323.68    136.28 o
  11   1  15     2055.03     2315.82    135.31 o
  13   1  15      268.52      405.65     84.50 o
  15   1  15       62.02       17.96     65.05 o
  17   1  15      337.60      249.21     62.51 o
  19   1  15      124.69      146.12     62.50 o
  21   1  15       87.74      204.35     73.70 o
  23   1  15        2.12      169.70     74.50 o
  25   1  15        3.13      124.84    118.43 o
  27   1  15      227.61      379.94     88.74 o
 -26   2  15      171.12       46.79     89.95 o
 -24   2  15      251.81      340.39     91.20 o
 -22   2  15      406.28      424.39     88.74 o
 -20   2  15        0.30      -62.24     69.98 o
 -18   2  15      141.43      174.10     74.70 o
 -16   2  15       67.15      101.44     63.97 o
 -14   2  15        8.41      192.76     50.28 o
 -12   2  15     3728.39     3529.78    108.20 o
 -10   2  15      860.20     1067.73     63.33 o
  -8   2  15      236.89      352.66     44.09 o
  -6   2  15    12887.77    12786.96    165.90 o
  -4   2  15     3377.32     3008.93     79.70 o
  -2   2  15      345.11      394.61     47.73 o
   0   2  15       93.32      155.05     33.65 o
   2   2  15      323.87      476.07     43.77 o
   4   2  15      701.74      757.61     52.86 o
   6   2  15     2462.91     2465.10     84.27 o
   8   2  15      201.39      293.34     45.85 o
  10   2  15      401.90      515.00     75.38 o
  12   2  15     1957.91     2275.01    138.90 o
  14   2  15      798.85     1046.42     88.68 o
  16   2  15      145.40      250.61     61.36 o
  18   2  15      581.30      607.44     83.69 o
  20   2  15     1225.53     1070.13     99.91 o
  22   2  15      991.06      819.62     97.27 o
  24   2  15      301.51      527.88    118.78 o
  26   2  15      163.38      252.40     82.51 o
 -27   3  15      936.87      771.14    229.10 o
 -25   3  15      237.64      155.92     83.60 o
 -23   3  15       21.73      -34.87     77.97 o
 -21   3  15     2269.23     2364.95    272.09 o
 -19   3  15        0.66      105.76     71.98 o
 -17   3  15      222.36      251.24     74.23 o
 -15   3  15      130.40       96.73     67.81 o
 -13   3  15      668.71      903.81     85.69 o
 -11   3  15    10447.00    11141.74    248.86 o
  -9   3  15      765.40      937.16     70.63 o
  -7   3  15     3557.80     3344.23    106.62 o
  -5   3  15     2882.55     2922.89    117.67 o
  -3   3  15    19061.18    18655.82    222.39 o
  -1   3  15     2518.96     2706.10    102.68 o
   1   3  15     8795.23     8552.45    175.51 o
   3   3  15    14404.81    13245.85    219.77 o
   5   3  15      582.57      708.53     88.25 o
   7   3  15     6925.45     6449.73    179.75 o
   9   3  15      567.48      496.58     60.72 o
  11   3  15      106.49      165.67     53.05 o
  13   3  15     3686.13     4213.27    150.07 o
  15   3  15       27.65      128.07     68.92 o
  17   3  15     3918.13     3513.46    159.83 o
  19   3  15     1404.87     1309.09    108.17 o
  21   3  15     1779.21     1568.72    115.56 o
  23   3  15        9.58      113.21     73.97 o
  25   3  15        0.58      157.99     87.01 o
  27   3  15        0.43      186.17    160.96 o
 -26   4  15       50.67       89.75     86.24 o
 -24   4  15      504.81      534.52     92.32 o
 -22   4  15     1218.56     1020.84    107.23 o
 -20   4  15      616.85      648.21     94.65 o
 -18   4  15      969.67      912.68    113.24 o
 -16   4  15      106.97      213.24     71.39 o
 -14   4  15      870.36     1044.99     96.12 o
 -12   4  15       21.63       94.20     60.46 o
 -10   4  15      124.11      110.55     57.14 o
  -8   4  15     3890.65     3497.21    113.15 o
  -6   4  15    14123.87    14527.66    213.11 o
  -4   4  15    32161.37    32408.12    324.14 o
  -2   4  15     2888.03     3209.28    116.11 o
   0   4  15     1577.77     1550.13     83.74 o
   2   4  15     7080.93     7525.62    186.55 o
   4   4  15     2664.02     2709.18    108.83 o
   6   4  15     1449.42     1755.67     92.65 o
   8   4  15       57.34      160.79     56.06 o
  10   4  15     2833.15     3499.56    133.28 o
  12   4  15     5599.52     4922.80    162.13 o
  14   4  15        3.81       56.01     73.43 o
  16   4  15      895.47     1022.79    109.40 o
  18   4  15     1760.06     1517.05    130.59 o
  20   4  15      497.76      519.41    102.67 o
  22   4  15      362.47      388.24    121.53 o
  24   4  15      484.06      522.00    193.10 o
  26   4  15        5.63      242.82    113.84 o
 -25   5  15       12.03       51.29     80.26 o
 -23   5  15      246.22      187.07     81.07 o
 -21   5  15     2353.55     2113.27    141.60 o
 -19   5  15        7.10      136.48     75.69 o
 -17   5  15      209.20      197.17     73.17 o
 -15   5  15      100.67      223.15     77.11 o
 -13   5  15      622.62      537.01     81.71 o
 -11   5  15       15.76       -0.26     62.19 o
  -9   5  15    12313.05    11590.54    281.59 o
  -7   5  15      389.79      369.29     68.55 o
  -5   5  15     4742.93     4635.40    169.74 o
  -3   5  15     9127.50     9019.12    195.15 o
  -1   5  15     1964.49     2044.53     99.58 o
   1   5  15     8655.56     8309.02    185.30 o
   3   5  15     4586.24     4603.14    141.76 o
   5   5  15      108.25      180.20     53.62 o
   7   5  15      735.90      794.79     82.32 o
   9   5  15      630.61      594.94     71.65 o
  11   5  15      671.13      653.10     75.72 o
  13   5  15      577.45      798.30     84.60 o
  15   5  15     1257.53     1163.21    114.09 o
  17   5  15       58.02      172.08     81.50 o
  19   5  15      923.56      885.21    145.14 o
  21   5  15     4555.47     3960.01    257.29 o
  23   5  15      589.23      510.97    131.39 o
  25   5  15      114.39      223.53    111.44 o
 -24   6  15      545.83      553.18    117.57 o
 -22   6  15      163.01       90.15     83.50 o
 -20   6  15       29.05       61.10     82.18 o
 -18   6  15      523.69      510.43     90.78 o
 -16   6  15      175.51      188.73     76.31 o
 -14   6  15     1226.72      991.47    101.07 o
 -12   6  15     1207.75     1416.98    111.95 o
 -10   6  15      487.31      555.74     79.36 o
  -8   6  15       41.62      107.08     68.93 o
  -6   6  15     4314.38     4290.72    176.60 o
  -4   6  15       24.06       60.35     51.53 o
  -2   6  15      899.93     1023.96     79.29 o
   0   6  15      309.66      355.48     57.47 o
   2   6  15     1415.46     1923.43     99.44 o
   4   6  15      148.92      150.93     56.09 o
   6   6  15      183.03      331.03     61.18 o
   8   6  15     3042.69     3134.22    132.76 o
  10   6  15       79.08      254.02     75.76 o
  12   6  15     3064.53     3378.32    148.43 o
  14   6  15     6302.02     5960.81    195.42 o
  16   6  15      507.64      826.32     95.47 o
  18   6  15     1115.55      792.38    133.28 o
  20   6  15     1820.53     2008.17    189.62 o
  22   6  15      155.78      371.78    111.35 o
  24   6  15       34.05      187.65    106.69 o
 -25   7  15       34.20     -171.26    171.26 o
 -23   7  15      410.98      487.25    109.63 o
 -21   7  15      746.18      751.23    154.51 o
 -19   7  15      162.04       74.49     82.92 o
 -17   7  15        0.05       62.09     75.27 o
 -15   7  15      676.03      760.28     95.62 o
 -13   7  15      161.21      103.24     78.90 o
 -11   7  15     5114.95     5220.16    185.52 o
  -9   7  15      568.65      589.24     94.06 o
  -7   7  15     1903.60     1891.85    133.73 o
  -5   7  15       81.16       94.24     65.63 o
  -3   7  15     1526.10     1607.75    118.00 o
  -1   7  15      377.41      287.33     60.77 o
   1   7  15     3456.63     3438.52    132.24 o
   3   7  15     3809.61     3718.90    140.79 o
   5   7  15     1673.91     1737.52    104.24 o
   7   7  15     1301.56     1470.11    100.69 o
   9   7  15        0.01       29.12     56.53 o
  11   7  15      516.92      589.19     81.21 o
  13   7  15      170.92      234.31     72.12 o
  15   7  15      669.00      619.42     87.43 o
  17   7  15       43.54      132.55     81.33 o
  19   7  15      465.50      250.72    113.76 o
  21   7  15      694.44      530.16    118.16 o
  23   7  15       49.85      160.83     88.72 o
 -24   8  15       77.80      225.68    195.03 o
 -22   8  15      285.56      420.81    132.32 o
 -20   8  15       46.92       91.28     80.42 o
 -18   8  15       61.80       96.59     81.29 o
 -16   8  15      213.59      184.27     83.78 o
 -14   8  15     1060.51      965.33    130.22 o
 -12   8  15       13.90       -0.37     74.78 o
 -10   8  15        0.44      114.64     99.56 o
  -8   8  15     1128.35      799.69    107.24 o
  -6   8  15      273.68      212.02     81.43 o
  -4   8  15        1.34      -42.13     67.26 o
  -2   8  15     6452.97     5559.98    209.38 o
   0   8  15      266.20      393.47    143.88 o
   2   8  15    12103.89    11155.87    239.07 o
   4   8  15     1873.04     1995.28    111.48 o
   6   8  15      312.87      458.15     73.73 o
   8   8  15     1900.59     2279.73    149.72 o
  10   8  15       81.91      114.30     65.27 o
  12   8  15      867.40      881.83     96.87 o
  14   8  15       58.18      -37.86     72.46 o
  16   8  15      164.37      176.23    115.66 o
  18   8  15       72.13      167.45    121.41 o
  20   8  15        4.65       20.32    201.67 o
  22   8  15       62.51      136.63    110.57 o
 -21   9  15       17.22      123.50     94.75 o
 -19   9  15       26.19       46.25     78.73 o
 -17   9  15      364.82      348.93     96.58 o
 -15   9  15      167.78       70.89     98.40 o
 -13   9  15       52.00       72.50     81.24 o
 -11   9  15       75.08      194.40     90.58 o
  -9   9  15      597.15      630.92    122.74 o
  -7   9  15      128.85      258.20     82.27 o
  -5   9  15        5.32       96.99     80.37 o
  -3   9  15       62.67      215.37     80.88 o
  -1   9  15      208.59      333.30    118.80 o
   1   9  15       27.93       70.41     72.04 o
   3   9  15       43.90       65.53     68.24 o
   5   9  15      637.95      558.74     81.42 o
   7   9  15      397.55      552.53    108.90 o
   9   9  15      562.56      719.67    105.05 o
  11   9  15      339.79      405.02     90.76 o
  13   9  15      192.95      185.17     88.32 o
  15   9  15       17.80       29.07     80.84 o
  17   9  15        3.45       -4.67     78.57 o
  19   9  15      115.54      216.00    111.46 o
  21   9  15       60.72      156.23    116.61 o
 -20  10  15      628.19      810.38     92.46 o
 -18  10  15      103.44      142.32     81.10 o
 -16  10  15        1.12       36.55     81.56 o
 -14  10  15       62.87      269.08    114.51 o
 -12  10  15       57.82      -36.07    107.00 o
 -10  10  15      103.99      132.02     77.71 o
  -8  10  15      523.31      349.82     91.89 o
  -6  10  15      214.76      298.67     90.29 o
  -4  10  15      984.70      824.53    104.98 o
  -2  10  15        1.11      186.25     79.88 o
   0  10  15      766.37      513.55     96.37 o
   2  10  15        1.80      -33.12     73.69 o
   4  10  15       12.91      -34.15     69.14 o
   6  10  15       72.58      102.32     84.23 o
   8  10  15        8.58      150.66     77.22 o
  10  10  15        3.65      132.21     78.00 o
  12  10  15      559.99      515.56    101.17 o
  14  10  15        6.63      150.64     87.16 o
  16  10  15       64.72      100.98     86.50 o
  18  10  15       16.12       -1.38     88.26 o
  20  10  15       51.42      222.44    138.78 o
 -17  11  15      299.88      185.48     98.62 o
 -15  11  15      164.19      145.23     92.79 o
 -13  11  15      226.83      245.88    101.46 o
 -11  11  15     1703.63     1912.10    152.14 o
  -9  11  15      406.60      450.64    100.26 o
  -7  11  15      517.92      721.06    108.97 o
  -5  11  15       56.89       63.32     78.55 o
  -3  11  15     1174.57     1049.39    116.66 o
  -1  11  15      206.31      289.59     88.04 o
   1  11  15      782.72      904.45    112.29 o
   3  11  15     1123.17     1035.19    118.65 o
   5  11  15      149.05      222.37     98.62 o
   7  11  15       28.37       55.20    106.37 o
   9  11  15      536.06      568.94    129.92 o
  11  11  15      124.65      225.55     89.09 o
  13  11  15      118.04      266.41     93.63 o
  15  11  15      138.50       84.89    107.99 o
  17  11  15      240.65      460.70    206.34 o
  19  11  15       97.11      282.43    125.46 o
 -16  12  15       20.96      167.94     88.45 o
 -14  12  15       42.97       86.75    147.84 o
 -12  12  15       31.03       76.32     87.77 o
 -10  12  15      138.10      207.77    101.45 o
  -8  12  15       31.56      165.30     86.55 o
  -6  12  15     1179.73     1278.84    154.21 o
  -4  12  15     2177.96     2262.26    164.90 o
  -2  12  15        0.75       49.48     81.33 o
   0  12  15      459.28      456.41    102.45 o
   2  12  15      526.74      771.01    141.46 o
   4  12  15      519.42      624.76    134.15 o
   6  12  15      910.68      853.48    153.02 o
   8  12  15      136.48       47.55    105.69 o
  10  12  15     1886.00     1646.24    177.34 o
  12  12  15      427.84      455.10    129.43 o
  14  12  15     1000.44     1014.35    127.46 o
  16  12  15      450.04      375.95    111.73 o
 -13  13  15      116.08      252.70     86.93 o
 -11  13  15      260.55      115.04     89.18 o
  -9  13  15      322.57      404.08    113.16 o
  -7  13  15      123.58      234.82    129.98 o
  -5  13  15       44.96      254.42     90.43 o
  -3  13  15     1579.68     1871.43    152.04 o
  -1  13  15      127.08       97.10    115.08 o
   1  13  15     3019.79     3187.48    235.08 o
   3  13  15     2437.08     2381.81    237.41 o
   5  13  15        0.77        6.66     97.35 o
   7  13  15      615.77      584.05    141.99 o
   9  13  15        5.58      106.53    136.91 o
  11  13  15      497.78      383.54    128.78 o
  13  13  15        5.25      210.70    112.18 o
 -12  14  15        0.50      153.25    153.02 o
 -10  14  15      173.18      150.94    114.21 o
  -8  14  15        8.08      310.88     97.18 o
  -6  14  15     1069.99     1150.85    164.54 o
  -4  14  15      703.07      589.69    139.51 o
  -2  14  15       38.72      -31.90    110.28 o
   0  14  15      848.81      612.97    143.96 o
   2  14  15      857.06      753.11    160.25 o
   4  14  15        0.83       51.89    112.86 o
   6  14  15        6.84       60.98    118.37 o
   8  14  15       40.65       86.78    110.52 o
  10  14  15       18.17      162.44    130.09 o
  -3  15  15      233.50       69.69    158.44 o
  -1  15  15       80.36       74.46    163.52 o
   1  15  15      412.48      386.79    176.61 o
   3  15  15      914.31      931.87    211.52 o
 -26   0  16       19.34      -22.96    123.24 o
 -24   0  16      199.06      436.42    215.44 o
 -22   0  16      437.18      279.93    116.73 o
 -20   0  16        4.40       88.41     82.16 o
 -18   0  16       56.98      -23.61     78.84 o
 -16   0  16     6319.81     6109.26    214.19 o
 -14   0  16     6858.44     6361.58    209.75 o
 -12   0  16      441.54      489.66     78.73 o
 -10   0  16      967.48     1033.28     92.54 o
  -8   0  16     3206.90     3535.30    138.45 o
  -6   0  16    10062.79     9838.63    214.49 o
  -4   0  16     9732.49     9664.80    203.11 o
  -2   0  16     9805.93     9586.52    193.99 o
   0   0  16      252.50      298.25     50.13 o
   2   0  16      171.16      145.32     59.57 o
   4   0  16    42362.71    43240.37    554.55 o
   6   0  16    14132.84    13824.28    325.98 o
   8   0  16     9660.84     9856.78    387.26 o
  10   0  16    16835.17    16926.94    518.99 o
  12   0  16       55.29       20.06     73.55 o
  14   0  16     1879.39     1386.21    134.13 o
  16   0  16      362.48      802.30    115.93 o
  18   0  16        0.05       66.10    128.06 o
  20   0  16      726.28      554.63    211.86 o
  22   0  16      968.81      890.93    129.49 o
  24   0  16       16.11      289.09    114.17 o
  26   0  16      415.80      345.74    128.48 o
 -27   1  16        7.18      -37.08    145.31 o
 -25   1  16       40.40      168.20     96.34 o
 -23   1  16      561.87      495.71    117.94 o
 -21   1  16     3436.16     2945.51    155.76 o
 -19   1  16      376.90      470.15     72.20 o
 -17   1  16     1044.31     1225.11     81.48 o
 -15   1  16     2683.09     2677.51    104.75 o
 -13   1  16      105.33      201.77     50.93 o
 -11   1  16      425.11      348.45     51.58 o
  -9   1  16     4721.46     4979.73    117.86 o
  -7   1  16      371.69      377.74     43.93 o
  -5   1  16     4011.63     4135.43     97.59 o
  -3   1  16    20340.95    19506.25    197.71 o
  -1   1  16       16.87       58.66     32.78 o
   1   1  16     6715.51     6469.77    125.35 o
   3   1  16      344.37      321.37     43.10 o
   5   1  16      784.65      705.10     61.71 o
   7   1  16      159.59      257.08     53.91 o
   9   1  16      119.13      202.06     51.49 o
  11   1  16     2077.37     1962.52    105.73 o
  13   1  16     7914.04     8023.16    266.22 o
  15   1  16     1348.48     1399.71     98.44 o
  17   1  16      606.55      666.34     83.21 o
  19   1  16      297.03      238.18     72.32 o
  21   1  16       68.63      142.33     73.65 o
  23   1  16      188.84      297.45     81.79 o
  25   1  16        3.43      185.71     80.79 o
  27   1  16      404.97      464.51     93.07 o
 -26   2  16      209.72      154.27     96.41 o
 -24   2  16     1091.98     1080.61    134.95 o
 -22   2  16      198.43      252.61     85.35 o
 -20   2  16        5.69      -12.17     71.16 o
 -18   2  16      816.28      594.81     87.95 o
 -16   2  16      136.74      100.10     67.22 o
 -14   2  16     4613.60     4015.71    136.65 o
 -12   2  16     1053.63      935.20     75.20 o
 -10   2  16       14.58       55.61     50.15 o
  -8   2  16        4.92       26.89     45.00 o
  -6   2  16      226.11      247.29     47.38 o
  -4   2  16     1696.56     1657.42     75.29 o
  -2   2  16     1351.87     1407.76    139.49 o
   0   2  16     1098.27     1093.49     71.16 o
   2   2  16     1948.15     2090.62     91.60 o
   4   2  16      594.28      662.10     67.07 o
   6   2  16     1107.30     1082.38     75.33 o
   8   2  16      311.65      351.90     58.45 o
  10   2  16       50.91      150.59     53.28 o
  12   2  16      141.72      213.54     55.57 o
  14   2  16      178.59      404.02     71.02 o
  16   2  16      139.11      104.12     64.56 o
  18   2  16      815.02     1123.88    122.69 o
  20   2  16      448.96      582.31     83.16 o
  22   2  16      165.60       97.94     74.59 o
  24   2  16      251.31      247.33     81.76 o
  26   2  16      741.68      615.71     99.15 o
 -27   3  16       15.21      181.58    150.96 o
 -25   3  16        2.78       95.58     84.97 o
 -23   3  16      165.07      176.79     81.77 o
 -21   3  16       89.04      211.89     81.75 o
 -19   3  16       58.20      102.69     74.48 o
 -17   3  16        3.34       92.06     69.55 o
 -15   3  16     1554.98     1606.70    113.40 o
 -13   3  16     5081.64     4717.94    166.87 o
 -11   3  16        4.00       38.42     47.72 o
  -9   3  16     1103.40     1165.94     76.48 o
  -7   3  16      266.20      365.08     56.36 o
  -5   3  16     6037.70     6249.20    140.18 o
  -3   3  16     2069.91     2051.23     96.54 o
  -1   3  16     1602.69     1651.23     87.80 o
   1   3  16       69.04       80.59     45.36 o
   3   3  16     1849.26     1972.78     94.58 o
   5   3  16      942.03     1021.39     75.61 o
   7   3  16      149.61      195.07     55.19 o
   9   3  16     2273.09     2222.12    130.79 o
  11   3  16      554.43      737.65     92.63 o
  13   3  16     1633.20     1957.11    131.98 o
  15   3  16        6.14       74.25     60.27 o
  17   3  16      172.81      212.40     73.44 o
  19   3  16      162.50      319.34     75.39 o
  21   3  16      364.99      370.92     75.93 o
  23   3  16        0.11       23.85     76.98 o
  25   3  16      142.38      270.60     91.80 o
 -26   4  16        8.29      -33.33     88.08 o
 -24   4  16       22.04       67.00     82.03 o
 -22   4  16       46.13       34.91     76.76 o
 -20   4  16       17.84      160.19     76.88 o
 -18   4  16        9.41       65.06     76.21 o
 -16   4  16       76.21      113.10     69.28 o
 -14   4  16      153.89       89.14     65.90 o
 -12   4  16      130.05      103.35     65.36 o
 -10   4  16     1393.13     1366.77     99.21 o
  -8   4  16      125.54       84.85     48.20 o
  -6   4  16     4828.90     5013.39    132.45 o
  -4   4  16      209.53      374.83     65.76 o
  -2   4  16      871.16      766.22     98.02 o
   0   4  16       50.08      168.44     69.09 o
   2   4  16      300.36      531.25     62.29 o
   4   4  16       12.71       55.42     49.95 o
   6   4  16      385.63      540.11     65.25 o
   8   4  16     1367.74     1561.18    161.94 o
  10   4  16      563.19      632.16     73.90 o
  12   4  16       31.64      215.28     80.48 o
  14   4  16      154.99      216.54     98.48 o
  16   4  16      739.66      743.87    105.28 o
  18   4  16      182.52      236.95     86.03 o
  20   4  16       66.53       62.23     84.27 o
  22   4  16      759.28      475.11    107.30 o
  24   4  16       36.75      173.75    109.56 o
 -25   5  16       66.12      119.19    101.76 o
 -23   5  16       98.35      184.54     86.48 o
 -21   5  16       34.66      250.49     89.11 o
 -19   5  16      998.15     1008.57    105.83 o
 -17   5  16       42.67       75.93     72.38 o
 -15   5  16     1017.52      838.69     93.77 o
 -13   5  16     1538.37     1416.20    108.79 o
 -11   5  16      434.91      475.06     78.15 o
  -9   5  16     1461.27     1701.90    125.53 o
  -7   5  16      336.41      295.24     88.25 o
  -5   5  16    11944.37    11534.25    261.42 o
  -3   5  16      176.08      273.01     59.79 o
  -1   5  16      233.38      374.82     60.99 o
   1   5  16      711.70      658.52     67.73 o
   3   5  16      161.68      207.23     54.12 o
   5   5  16      456.18      353.81     59.27 o
   7   5  16      815.63     1001.37     84.13 o
   9   5  16     6701.39     6889.35    189.14 o
  11   5  16       16.03      174.30     65.82 o
  13   5  16      791.03      819.55    108.14 o
  15   5  16     2118.75     2372.18    312.06 o
  17   5  16      769.19      751.90    101.41 o
  19   5  16      124.68       40.13     84.35 o
  21   5  16      177.30      177.61    167.31 o
  23   5  16        0.57       58.64    111.21 o
 -24   6  16      513.87      674.65     99.50 o
 -22   6  16      401.03      329.92     88.62 o
 -20   6  16      868.82      786.13    104.43 o
 -18   6  16       99.74      163.24     80.66 o
 -16   6  16       32.76       90.61     72.49 o
 -14   6  16     1071.19     1149.93    106.61 o
 -12   6  16     1341.91     1137.04    144.52 o
 -10   6  16       21.64       82.87     64.64 o
  -8   6  16        2.15      -23.75     68.46 o
  -6   6  16     2091.36     2028.71    132.63 o
  -4   6  16     1019.02     1061.63    101.38 o
  -2   6  16     2180.61     2123.74    108.98 o
   0   6  16      968.80     1232.13     87.35 o
   2   6  16     1523.71     1442.10     93.01 o
   4   6  16     1788.22     1766.84    103.72 o
   6   6  16       48.19      165.50     68.01 o
   8   6  16       24.84       48.02     59.58 o
  10   6  16       86.11      215.27     65.72 o
  12   6  16      277.96      432.73     75.67 o
  14   6  16        9.32       46.84     93.72 o
  16   6  16      341.20      181.49    107.08 o
  18   6  16        7.86      162.64     89.10 o
  20   6  16      149.83      215.68    107.32 o
  22   6  16      184.05      247.89    111.88 o
  24   6  16      483.60      292.23    164.88 o
 -23   7  16      155.21      188.45     89.60 o
 -21   7  16     1268.64     1244.52    121.62 o
 -19   7  16      332.15      353.10     88.73 o
 -17   7  16     2288.47     2074.80    140.45 o
 -15   7  16      418.54      466.37     88.90 o
 -13   7  16      441.14      562.84     92.20 o
 -11   7  16       95.00      243.02     89.61 o
  -9   7  16      278.31      256.90     84.33 o
  -7   7  16      122.90      243.48     80.85 o
  -5   7  16     1549.39     1537.70    120.89 o
  -3   7  16     6086.44     6858.80    229.97 o
  -1   7  16        2.95       39.20     71.79 o
   1   7  16     8105.74     8191.15    204.78 o
   3   7  16     5800.06     5513.09    229.01 o
   5   7  16     2848.68     2810.73    145.14 o
   7   7  16      379.40      501.29     97.76 o
   9   7  16        0.01      -14.26     97.75 o
  11   7  16      407.72      466.01     80.88 o
  13   7  16     5654.59     5950.91    198.85 o
  15   7  16      582.05      582.75     83.50 o
  17   7  16      467.03      173.14    104.97 o
  19   7  16        4.03       11.89    170.59 o
  21   7  16      292.59      344.24    112.83 o
  23   7  16      446.59      348.12    196.71 o
 -22   8  16        4.04       89.29     81.99 o
 -20   8  16        3.94      120.17     83.17 o
 -18   8  16       83.81      155.84     83.83 o
 -16   8  16      882.68      639.20     99.82 o
 -14   8  16      874.84      852.26    113.09 o
 -12   8  16      119.26      185.56     83.37 o
 -10   8  16     2773.63     2683.89    167.70 o
  -8   8  16     2217.59     2048.06    146.67 o
  -6   8  16     3282.36     3607.01    183.38 o
  -4   8  16     1326.89     1365.44    122.35 o
  -2   8  16     1694.97     2126.35    140.74 o
   0   8  16       14.20      107.08     93.93 o
   2   8  16      305.86      276.36     76.54 o
   4   8  16    14568.61    13151.97    363.31 o
   6   8  16     3214.74     2848.15    137.23 o
   8   8  16      998.76     1055.60    148.17 o
  10   8  16     3023.27     3123.61    144.87 o
  12   8  16     2199.31     2292.59    133.17 o
  14   8  16      252.24      296.58     91.04 o
  16   8  16        5.20      -21.89     81.43 o
  18   8  16      507.38      580.79    122.54 o
  20   8  16       94.13      207.62     95.10 o
  22   8  16      232.44      162.85     98.64 o
 -21   9  16     2881.26     2182.19    161.86 o
 -19   9  16        8.66      142.36     82.99 o
 -17   9  16     1321.20     1271.49    193.20 o
 -15   9  16      149.10      207.53     88.97 o
 -13   9  16       19.01      134.07     79.03 o
 -11   9  16       10.53       34.42     89.79 o
  -9   9  16       18.52      -15.47     82.15 o
  -7   9  16      938.35      884.75    112.07 o
  -5   9  16      158.07      173.94     80.88 o
  -3   9  16     2384.98     2104.32    146.75 o
  -1   9  16      377.25      713.18     97.40 o
   1   9  16     1649.83     1599.17    130.35 o
   3   9  16     1708.54     1900.45    219.50 o
   5   9  16     1638.39     1471.52    107.43 o
   7   9  16      106.22      100.14     70.02 o
   9   9  16       34.07      101.54     88.62 o
  11   9  16      821.69      752.10    106.91 o
  13   9  16     1760.43     1535.10    138.51 o
  15   9  16       14.03      -60.68     75.90 o
  17   9  16      412.29      281.54     84.92 o
  19   9  16      225.23      404.51    115.38 o
  21   9  16      303.68      197.64    161.38 o
 -18  10  16      657.59      746.81    114.55 o
 -16  10  16     1359.24     1191.17    134.19 o
 -14  10  16      466.94      413.52    108.01 o
 -12  10  16       76.95      156.95     85.53 o
 -10  10  16        8.27      137.38     83.27 o
  -8  10  16      795.39      843.69    115.73 o
  -6  10  16       12.65       -7.21     89.29 o
  -4  10  16      139.95      152.63    169.03 o
  -2  10  16     1022.96      965.81    114.83 o
   0  10  16        6.69      119.40     80.44 o
   2  10  16       32.50       50.98     78.28 o
   4  10  16     1203.26     1192.69    120.90 o
   6  10  16      298.09      308.34     88.49 o
   8  10  16     1114.19     1265.03    125.89 o
  10  10  16     2592.50     2650.49    168.60 o
  12  10  16       40.54       80.80    102.78 o
  14  10  16      184.96      157.96     87.06 o
  16  10  16       58.95      -10.92     79.34 o
  18  10  16       10.93      146.01     92.62 o
 -17  11  16       81.23      172.84    100.33 o
 -15  11  16      223.19      236.50     92.52 o
 -13  11  16      572.78      622.32    108.38 o
 -11  11  16        0.72      -45.03     85.87 o
  -9  11  16        5.11       79.73     88.31 o
  -7  11  16      643.65      674.19    110.48 o
  -5  11  16      285.73      354.76     94.39 o
  -3  11  16        6.20       65.24     80.98 o
  -1  11  16       69.10      -11.03     75.95 o
   1  11  16      110.65      332.33     93.89 o
   3  11  16      169.97      428.79    227.64 o
   5  11  16      182.35      187.78    108.26 o
   7  11  16       39.29      106.93    108.34 o
   9  11  16       34.16      -66.91    117.11 o
  11  11  16      200.26      199.63     86.50 o
  13  11  16     1339.04     1267.12    129.99 o
  15  11  16       22.13      105.50    121.38 o
  17  11  16      202.62       89.70     87.58 o
 -14  12  16       38.68      189.12    101.11 o
 -12  12  16      119.16      276.70     97.50 o
 -10  12  16      527.79      435.67    108.48 o
  -8  12  16      598.55      530.14    151.37 o
  -6  12  16      118.69      300.84     91.53 o
  -4  12  16        0.02      201.39     89.52 o
  -2  12  16      490.01      497.82    100.67 o
   0  12  16        0.04      122.20     83.14 o
   2  12  16      399.02      262.51    112.89 o
   4  12  16       37.76      172.19    110.58 o
   6  12  16      757.89      953.71    150.57 o
   8  12  16       15.78       64.75    109.96 o
  10  12  16      378.45      455.47    125.98 o
  12  12  16      230.29      143.95    138.85 o
  14  12  16        1.58       87.36    181.86 o
  16  12  16       11.57     -111.09    111.09 o
 -13  13  16       34.75      -12.79    159.40 o
 -11  13  16        5.08      171.50     99.20 o
  -9  13  16      233.62      239.78     99.48 o
  -7  13  16      424.06      287.93    191.11 o
  -5  13  16        5.91      -61.94     96.25 o
  -3  13  16       36.58      109.97    100.74 o
  -1  13  16       70.63      159.69    150.42 o
   1  13  16       11.66      107.66    116.43 o
   3  13  16       28.90       -0.98     99.48 o
   5  13  16      338.10      294.19    119.87 o
   7  13  16        1.40      173.23    152.28 o
   9  13  16      854.55      882.22    150.89 o
  11  13  16       36.14      204.98    117.23 o
  13  13  16       18.67      169.75    173.03 o
 -10  14  16        0.32      590.85    176.52 o
  -8  14  16       64.99       79.58    157.80 o
  -6  14  16      318.27      122.35     88.24 o
  -4  14  16      217.87      153.37    114.43 o
  -2  14  16      154.62      393.38    249.62 o
   0  14  16      495.06      520.07    137.01 o
   2  14  16      161.53      136.42    112.22 o
   4  14  16      416.97      340.44    130.30 o
   6  14  16       29.32      118.47    104.57 o
   8  14  16      250.74      220.82    124.90 o
 -25   1  17      165.17      180.80     97.20 o
 -23   1  17      105.56      154.74     93.12 o
 -21   1  17      207.70      302.55     85.64 o
 -19   1  17      122.00      171.43     73.28 o
 -17   1  17       59.23       75.28     63.06 o
 -15   1  17       79.25      215.52     76.98 o
 -13   1  17      139.84      240.49     59.25 o
 -11   1  17        2.81       18.21     51.33 o
  -9   1  17      187.24       46.93     49.04 o
  -7   1  17        4.46       98.56     41.26 o
  -5   1  17     5600.05     5169.60    111.60 o
  -3   1  17      519.68      656.51     48.94 o
  -1   1  17     6470.00     6250.32    128.50 o
   1   1  17     1179.34     1293.09     65.54 o
   3   1  17       15.47      125.16     45.56 o
   5   1  17      101.19      212.71     50.71 o
   7   1  17     1129.26     1180.12     82.21 o
   9   1  17      390.40      423.29     63.07 o
  11   1  17      562.38      495.23     66.13 o
  13   1  17     1507.06     1498.63    102.13 o
  15   1  17       15.10      138.77     65.31 o
  17   1  17      544.65      439.90     74.58 o
  19   1  17      174.80      226.50     72.34 o
  21   1  17       98.60      113.71     72.24 o
  23   1  17      135.19      187.57     78.70 o
  25   1  17      262.53      305.26     85.66 o
 -26   2  17       97.49      194.81    124.60 o
 -24   2  17       44.77       67.80     77.47 o
 -22   2  17       56.06      156.96     77.67 o
 -20   2  17        0.05       -3.45     75.31 o
 -18   2  17        4.32      115.63     72.28 o
 -16   2  17      198.22      153.51     72.28 o
 -14   2  17     2061.16     2005.19    106.66 o
 -12   2  17      462.18      546.84     67.22 o
 -10   2  17     1525.43     1474.87     85.58 o
  -8   2  17    12345.63    11544.98    201.64 o
  -6   2  17      631.44      615.94     58.79 o
  -4   2  17     1451.60     1391.29     83.85 o
  -2   2  17     9193.46     8484.63    182.61 o
   0   2  17     5982.13     5978.26    152.81 o
   2   2  17       27.49       20.66     45.97 o
   4   2  17    10764.79    10276.95    245.44 o
   6   2  17       93.20      151.11     62.87 o
   8   2  17     2244.06     2008.57    124.04 o
  10   2  17     2182.78     2052.15    106.38 o
  12   2  17        4.30      157.04     60.89 o
  14   2  17     2359.54     2150.34    119.56 o
  16   2  17     1396.40     1230.74     98.79 o
  18   2  17     2082.14     2245.38    130.22 o
  20   2  17        7.71      157.78     71.53 o
  22   2  17        0.05       35.21     72.15 o
  24   2  17        1.84      124.20     79.85 o
  26   2  17       31.19      230.11     94.50 o
 -25   3  17      103.61      167.80     84.19 o
 -23   3  17       10.28      169.93     83.71 o
 -21   3  17      696.50      692.77     98.77 o
 -19   3  17       32.36       65.16     70.27 o
 -17   3  17     1482.35     1658.82    122.25 o
 -15   3  17      300.68      475.06     81.16 o
 -13   3  17        8.45      168.25     66.00 o
 -11   3  17      739.55      860.59     73.98 o
  -9   3  17       41.02       72.51     51.02 o
  -7   3  17     3891.45     4035.04    124.36 o
  -5   3  17     2294.46     2472.52    121.31 o
  -3   3  17     3275.01     2898.17    116.62 o
  -1   3  17     1077.29     1348.06     84.12 o
   1   3  17     2426.41     2183.15    100.57 o
   3   3  17      247.02      446.08     71.88 o
   5   3  17      230.17      371.96     58.20 o
   7   3  17       98.97      133.58     62.88 o
   9   3  17       24.34      109.62     63.31 o
  11   3  17     3046.95     3534.27    169.73 o
  13   3  17     5121.25     5487.40    212.31 o
  15   3  17      226.19      157.57     96.27 o
  17   3  17      124.60      -14.19     91.81 o
  19   3  17       61.38      133.69     80.89 o
  21   3  17     1037.42      939.91    116.26 o
  23   3  17      319.59       76.90    151.58 o
  25   3  17      108.69      176.92    111.13 o
 -24   4  17       95.01       38.84     81.73 o
 -22   4  17      199.44      279.59     83.48 o
 -20   4  17        1.28       19.37     72.85 o
 -18   4  17     1334.83     1314.25    115.62 o
 -16   4  17     2368.00     2269.67    208.66 o
 -14   4  17       40.42      164.40     68.65 o
 -12   4  17     1241.12     1272.62    100.69 o
 -10   4  17      484.89      590.48     75.82 o
  -8   4  17      533.35      478.83    105.53 o
  -6   4  17       25.96      175.58     60.02 o
  -4   4  17     9833.41    10280.88    216.71 o
  -2   4  17     1345.64     1421.46     88.35 o
   0   4  17    13576.37    13069.73    237.58 o
   2   4  17      701.05      734.74     71.97 o
   4   4  17     7301.80     7339.18    183.67 o
   6   4  17      530.11      605.54     68.65 o
   8   4  17        2.65      -20.31     55.30 o
  10   4  17      876.21      847.95     97.72 o
  12   4  17      754.58      700.21     94.46 o
  14   4  17     2058.01     1949.01    146.98 o
  16   4  17      450.39      535.56    109.72 o
  18   4  17     1462.06     1633.50    140.48 o
  20   4  17     3157.30     3187.10    185.57 o
  22   4  17      109.48      -71.77     86.26 o
  24   4  17      115.70      282.43    125.34 o
 -25   5  17       23.06      245.88     97.52 o
 -23   5  17      162.72      252.15     88.60 o
 -21   5  17      370.51      416.30     93.05 o
 -19   5  17        2.03       87.44     75.79 o
 -17   5  17      789.47      827.71    101.27 o
 -15   5  17      110.24       63.97     73.11 o
 -13   5  17     1804.94     2245.08    132.21 o
 -11   5  17        0.66      -59.11     59.11 o
  -9   5  17     1084.14     1037.88    108.37 o
  -7   5  17    11410.08    10581.21    372.31 o
  -5   5  17     4977.30     4798.31    155.76 o
  -3   5  17     1191.04     1222.21     88.71 o
  -1   5  17      103.74      157.25     54.29 o
   1   5  17       43.78      167.65     55.19 o
   3   5  17        0.37       68.11     53.08 o
   5   5  17       34.65      105.05     56.39 o
   7   5  17       50.25       87.59     56.46 o
   9   5  17      169.79      386.29     69.94 o
  11   5  17     9733.82     9238.16    273.24 o
  13   5  17     1675.91     1584.99    141.76 o
  15   5  17        3.35       50.77    157.08 o
  17   5  17      705.34      948.31    116.54 o
  19   5  17      493.11      602.18    103.85 o
  21   5  17      246.70      108.22    111.94 o
  23   5  17      131.46      144.77    180.14 o
 -24   6  17      322.97      390.13    104.21 o
 -22   6  17      397.29      422.30     95.76 o
 -20   6  17      129.50      234.47     88.91 o
 -18   6  17     1042.80      938.03    109.75 o
 -16   6  17      901.98      927.71    104.83 o
 -14   6  17     3849.85     3934.54    173.05 o
 -12   6  17      170.79      243.47     86.53 o
 -10   6  17      275.77      317.05     80.88 o
  -8   6  17      832.61      740.35    113.38 o
  -6   6  17     3226.11     3392.93    168.18 o
  -4   6  17     2622.77     2534.01    146.98 o
  -2   6  17      898.12      803.37     80.17 o
   0   6  17     5702.32     5450.15    167.50 o
   2   6  17      194.91      335.17     66.92 o
   4   6  17     1727.33     1624.65    112.70 o
   6   6  17     1989.39     1802.28    108.31 o
   8   6  17       26.63      -27.53     72.88 o
  10   6  17     1643.63     1680.58    125.83 o
  12   6  17        0.68       95.44     77.04 o
  14   6  17      580.55      580.63     96.62 o
  16   6  17      242.55      310.38     87.40 o
  18   6  17      740.57     1000.31    194.03 o
  20   6  17      674.06      253.62    185.68 o
  22   6  17       12.83      172.97    104.13 o
 -23   7  17      254.06      457.98    112.20 o
 -21   7  17      360.77      324.12    148.97 o
 -19   7  17       85.92      140.43     84.86 o
 -17   7  17       65.37      131.22     79.90 o
 -15   7  17      159.08      150.11     81.98 o
 -13   7  17      407.48      384.62     97.61 o
 -11   7  17     2800.95     2644.79    165.15 o
  -9   7  17      398.14      650.31    102.36 o
  -7   7  17     1781.71     2056.45    169.88 o
  -5   7  17     1006.82     1206.54    114.35 o
  -3   7  17      305.43      552.71     96.16 o
  -1   7  17      638.85      462.59     83.13 o
   1   7  17      837.82      625.74     77.22 o
   3   7  17       81.11      320.31     76.26 o
   5   7  17      450.88      541.17     77.29 o
   7   7  17      913.27     1070.36     96.97 o
   9   7  17       81.39      188.32     66.13 o
  11   7  17      656.80      662.13     85.45 o
  13   7  17      366.45      580.70     84.81 o
  15   7  17        0.19      229.12     89.38 o
  17   7  17      747.16      829.78    139.36 o
  19   7  17      521.68      199.69    272.09 o
  21   7  17        2.28      177.01    106.42 o
 -22   8  17      738.71      673.13    218.36 o
 -20   8  17      180.57      271.22     99.41 o
 -18   8  17        1.43      154.45     87.15 o
 -16   8  17      578.29      670.59    118.12 o
 -14   8  17       24.36      198.09     87.77 o
 -12   8  17      329.74      453.84    145.03 o
 -10   8  17        5.98      -14.66     75.25 o
  -8   8  17     1893.90     1985.68    147.73 o
  -6   8  17        4.81      -36.67     69.88 o
  -4   8  17      434.99      348.34     85.94 o
  -2   8  17      874.18     1041.20    112.33 o
   0   8  17      576.61      715.83     95.73 o
   2   8  17        1.51       55.83     80.14 o
   4   8  17     2021.09     1851.59    114.63 o
   6   8  17      426.51      366.95     77.61 o
   8   8  17      112.07      291.73    173.76 o
  10   8  17      135.22      299.52     75.94 o
  12   8  17      180.91      125.33     71.84 o
  14   8  17        3.91      136.91     85.02 o
  16   8  17       14.27      -46.26     89.34 o
  18   8  17      124.19       -3.79    134.00 o
  20   8  17       30.44      293.47    116.33 o
 -19   9  17      691.25      625.13    119.53 o
 -17   9  17      140.08      166.12    109.31 o
 -15   9  17       34.14       14.65    114.30 o
 -13   9  17      134.41      162.30     95.66 o
 -11   9  17        2.82       20.54     78.26 o
  -9   9  17        0.28      187.18     86.60 o
  -7   9  17      113.72      141.92     79.80 o
  -5   9  17     1587.33     1487.33    133.80 o
  -3   9  17      214.76      334.25     88.87 o
  -1   9  17      489.35      414.72     91.21 o
   1   9  17     1473.62     1461.57    145.13 o
   3   9  17      354.34      539.66     92.31 o
   5   9  17      204.35      226.19     75.04 o
   7   9  17        3.88       -1.51     77.95 o
   9   9  17       55.69       79.44     70.36 o
  11   9  17      153.90      250.41     85.91 o
  13   9  17      151.88      100.80     86.55 o
  15   9  17       35.69       44.90     92.90 o
  17   9  17      655.19      448.19    118.49 o
  19   9  17        3.19      296.33    109.39 o
 -18  10  17      657.22      837.92    250.12 o
 -16  10  17       30.36      242.68     96.63 o
 -14  10  17     2246.96     2213.13    165.73 o
 -12  10  17      329.09      384.66    117.38 o
 -10  10  17       73.70       74.36     87.30 o
  -8  10  17       29.25       58.93     84.52 o
  -6  10  17        5.58       30.77     78.72 o
  -4  10  17      248.24      414.43     97.74 o
  -2  10  17      191.24      304.20     92.92 o
   0  10  17      668.00     1002.03    187.78 o
   2  10  17      714.44      605.44    175.35 o
   4  10  17       86.66      133.88     86.44 o
   6  10  17        1.04      -15.43     74.28 o
   8  10  17      310.13      115.93     85.06 o
  10  10  17      153.69      151.53    131.62 o
  12  10  17       14.16      -41.02     79.53 o
  14  10  17      147.39      269.76     85.66 o
  16  10  17      405.28      452.38    100.80 o
  18  10  17      159.39      -32.32     89.88 o
 -15  11  17      485.51      474.70    108.21 o
 -13  11  17      139.52      208.89     96.24 o
 -11  11  17      279.59      215.66     94.34 o
  -9  11  17       98.34      287.43    114.11 o
  -7  11  17      351.09      309.92     92.63 o
  -5  11  17      598.54      779.02    110.58 o
  -3  11  17      454.69      505.27     99.68 o
  -1  11  17       18.23      316.91     90.76 o
   1  11  17       42.35      225.34    111.89 o
   3  11  17        5.50      171.54     84.49 o
   5  11  17      648.03      428.51    128.02 o
   7  11  17     1018.34      922.36    153.29 o
   9  11  17       23.44       24.86    112.04 o
  11  11  17     1220.78     1077.69    154.38 o
  13  11  17      749.19      836.83    175.55 o
  15  11  17        6.28       22.13     81.94 o
  17  11  17       26.86      203.46    110.61 o
 -14  12  17      228.90      269.14    124.41 o
 -12  12  17       56.06      189.29     89.27 o
 -10  12  17       31.27      255.54    102.30 o
  -8  12  17      380.86      265.38    118.26 o
  -6  12  17        0.26       22.41     85.01 o
  -4  12  17      110.37       60.47     81.94 o
  -2  12  17        7.76       80.84     83.29 o
   0  12  17     1068.10      951.82    122.13 o
   2  12  17      371.21      464.81    133.42 o
   4  12  17     2454.00     2342.43    293.64 o
   6  12  17        1.84       86.89    101.96 o
   8  12  17      729.07      591.91    138.17 o
  10  12  17      282.89      221.13    125.20 o
  12  12  17       79.16       46.67    112.68 o
  14  12  17      588.55      567.73    195.39 o
 -11  13  17      123.76      243.67    159.65 o
  -9  13  17        7.02       18.69     89.17 o
  -7  13  17      883.41      861.49    115.48 o
  -5  13  17      539.98      544.10    111.47 o
  -3  13  17      517.40      746.65    109.96 o
  -1  13  17      289.76      372.88    118.95 o
   1  13  17      165.25      303.89    110.25 o
   3  13  17      116.88      -89.85    106.14 o
   5  13  17       43.00      145.19    144.62 o
   7  13  17        6.11       69.23    184.36 o
   9  13  17        4.83       26.94    167.25 o
  11  13  17      277.27        5.95    155.16 o
  -6  14  17      110.31      524.32    190.02 o
  -4  14  17      936.31      814.24    155.04 o
  -2  14  17      324.16      433.32    125.10 o
   0  14  17      738.65      680.47    139.47 o
   2  14  17      349.27      215.79    127.70 o
   4  14  17      267.07      385.01    128.37 o
   6  14  17      445.79       94.72    168.56 o
 -24   0  18     1278.81     1097.98    254.15 o
 -22   0  18      478.97      388.18    174.54 o
 -20   0  18      232.17       33.46    165.83 o
 -18   0  18     1155.97     1153.16    152.51 o
 -16   0  18      451.29      618.65    122.51 o
 -14   0  18       21.82      172.17     76.94 o
 -12   0  18     1391.68     1217.97    106.39 o
 -10   0  18     1372.66     1702.60    115.06 o
  -8   0  18     2037.44     2125.93    119.04 o
  -6   0  18       69.73      163.74     62.18 o
  -4   0  18     7154.82     6647.86    206.53 o
  -2   0  18      580.18      509.03     84.08 o
   0   0  18    12964.01    12683.92    305.59 o
   2   0  18     1528.04     1400.50    155.23 o
   4   0  18       11.89       46.81     64.82 o
   6   0  18    10086.12     9214.52    283.04 o
   8   0  18        1.11      -14.59     68.58 o
  10   0  18     2976.43     3205.96    185.17 o
  12   0  18     1033.49      556.38    220.72 o
  14   0  18     2058.96     1559.77    147.56 o
  16   0  18       73.89        1.05     83.89 o
  18   0  18     1792.34     1699.14    162.30 o
  20   0  18     2800.77     2567.99    201.79 o
  22   0  18      536.89      312.23    119.75 o
  24   0  18       71.37       89.84    116.38 o
  26   0  18      183.41      608.92    186.77 o
 -25   1  18      147.61       17.01    124.22 o
 -23   1  18     1060.10      954.51    124.91 o
 -21   1  18      262.97      282.47     82.03 o
 -19   1  18       24.81      112.82     77.12 o
 -17   1  18       15.99      -17.17     70.97 o
 -15   1  18     5002.08     5062.66    159.17 o
 -13   1  18     2365.11     2614.73    115.58 o
 -11   1  18      722.93      832.05     74.18 o
  -9   1  18      445.14      400.72     57.85 o
  -7   1  18        0.59      100.84     47.02 o
  -5   1  18     8327.27     8462.47    165.52 o
  -3   1  18      709.96      894.21     73.50 o
  -1   1  18      108.24      202.68     49.64 o
   1   1  18      102.05      116.73     57.41 o
   3   1  18    16718.80    16408.38    309.94 o
   5   1  18        0.05       62.99     51.80 o
   7   1  18      152.69      175.31     53.34 o
   9   1  18      241.79      299.65     62.32 o
  11   1  18      414.70      558.28     96.07 o
  13   1  18     2250.07     2195.81    118.87 o
  15   1  18      178.89      373.10     70.71 o
  17   1  18       72.66       91.55    122.29 o
  19   1  18      822.04      617.89     84.91 o
  21   1  18     1154.96     1205.33    109.01 o
  23   1  18       29.29      190.37    118.82 o
  25   1  18      290.29      158.66     82.94 o
 -26   2  18      296.92      382.89    156.85 o
 -24   2  18      113.15      137.08    172.72 o
 -22   2  18      792.95      805.18    100.37 o
 -20   2  18      514.22      384.94     86.72 o
 -18   2  18      278.50      222.53     81.73 o
 -16   2  18       30.64       82.26     71.71 o
 -14   2  18      451.77      652.32     71.70 o
 -12   2  18      107.82      207.38     61.57 o
 -10   2  18      312.05      325.42     59.77 o
  -8   2  18      493.79      402.33     60.30 o
  -6   2  18        5.87      113.07     78.28 o
  -4   2  18     1331.48     1323.25     91.83 o
  -2   2  18     3404.71     3362.79    135.62 o
   0   2  18     3912.03     4091.74    131.53 o
   2   2  18     2533.33     2707.87    135.08 o
   4   2  18       12.58        3.66     58.92 o
   6   2  18     1455.48     1466.50    109.24 o
   8   2  18       27.53      106.50     82.73 o
  10   2  18       17.91      132.98     66.78 o
  12   2  18      111.21      103.49     73.21 o
  14   2  18       15.74      122.50     73.81 o
  16   2  18      179.07      165.64    106.67 o
  18   2  18     1889.36     1736.91    139.64 o
  20   2  18      859.38      890.67    111.53 o
  22   2  18      339.65      292.44    102.98 o
  24   2  18      334.83      427.53    132.04 o
 -25   3  18      113.18      146.72     96.40 o
 -23   3  18      330.05      310.76     89.34 o
 -21   3  18      477.17      435.27     93.21 o
 -19   3  18      448.91      522.02    101.18 o
 -17   3  18        9.65       30.18     77.52 o
 -15   3  18      768.87      802.03    145.60 o
 -13   3  18       65.34      165.60     68.07 o
 -11   3  18       49.18       83.53     57.65 o
  -9   3  18     4023.20     3834.61    127.45 o
  -7   3  18     4808.44     4612.16    153.44 o
  -5   3  18       60.39      172.42     58.50 o
  -3   3  18     1175.95      959.55    103.77 o
  -1   3  18      719.73      856.49     76.36 o
   1   3  18        1.00       71.28     54.27 o
   3   3  18     7050.01     6661.05    265.93 o
   5   3  18     3896.93     3744.22    205.36 o
   7   3  18      147.83      241.05     78.15 o
   9   3  18     1432.20     1577.10    121.73 o
  11   3  18       73.40      269.94     76.01 o
  13   3  18      113.74      140.78    112.12 o
  15   3  18      835.23      672.29    101.74 o
  17   3  18       31.96       59.06    102.68 o
  19   3  18       39.36      143.25     88.70 o
  21   3  18      136.96       93.12     89.47 o
  23   3  18      137.62      144.21     95.28 o
  25   3  18        1.77      -65.68    124.07 o
 -24   4  18      115.29       93.55     83.83 o
 -22   4  18       91.57      253.09     85.24 o
 -20   4  18      695.16      833.49    100.98 o
 -18   4  18      387.55      539.54     93.52 o
 -16   4  18      146.90      186.72     78.64 o
 -14   4  18      732.95      517.53     85.29 o
 -12   4  18        6.73       65.61     68.33 o
 -10   4  18       40.16       29.94     67.43 o
  -8   4  18       78.37      115.55     71.49 o
  -6   4  18     2157.94     2055.10    175.91 o
  -4   4  18     2431.45     2057.23    109.35 o
  -2   4  18     2143.46     2176.65    109.53 o
   0   4  18       17.17       80.71     52.49 o
   2   4  18      494.59      574.31     68.37 o
   4   4  18      952.33      900.87     77.13 o
   6   4  18      840.44      724.48     91.27 o
   8   4  18     4654.08     3673.92    185.62 o
  10   4  18      164.08      259.73    103.47 o
  12   4  18       29.50       73.87     75.55 o
  14   4  18      359.05      500.24     94.81 o
  16   4  18     1319.05     1317.88    124.46 o
  18   4  18      432.89      297.05     93.30 o
  20   4  18      231.69      243.07    102.48 o
  22   4  18        2.41      -15.74     90.88 o
  24   4  18      278.05      330.68    169.16 o
 -23   5  18      312.10      262.58     90.65 o
 -21   5  18      573.47      494.13     94.38 o
 -19   5  18       24.98      152.38     80.35 o
 -17   5  18      837.00      817.20    100.24 o
 -15   5  18        0.55       61.14     75.61 o
 -13   5  18       32.26      153.29     71.22 o
 -11   5  18     1126.70     1229.54    124.94 o
  -9   5  18        2.81      130.29     78.60 o
  -7   5  18      392.39      431.25     99.07 o
  -5   5  18      119.87      316.03     66.28 o
  -3   5  18      703.59      672.96     78.47 o
  -1   5  18      810.32      817.25     79.46 o
   1   5  18        2.83      120.87     61.93 o
   3   5  18     1103.27     1324.21     91.66 o
   5   5  18      310.48      205.99     80.99 o
   7   5  18      240.14      151.35     60.11 o
   9   5  18      327.79      269.10     81.51 o
  11   5  18     1481.89     1277.39    116.95 o
  13   5  18       67.85      324.05     96.57 o
  15   5  18      184.42      299.84     87.56 o
  17   5  18      612.09      750.53    159.64 o
  19   5  18       48.84       94.72     85.82 o
  21   5  18      171.08      261.02     96.58 o
  23   5  18        0.45      -59.69    106.46 o
 -22   6  18       52.94      128.94     85.47 o
 -20   6  18       11.99       79.41     79.13 o
 -18   6  18      328.00      531.43     90.65 o
 -16   6  18     1152.93     1004.10    106.02 o
 -14   6  18      192.56      377.03     99.34 o
 -12   6  18      887.34      999.40    117.82 o
 -10   6  18     1557.74     1487.15    129.95 o
  -8   6  18      338.57      418.98     84.91 o
  -6   6  18     1356.39     1481.95    124.01 o
  -4   6  18      769.33     1005.95    106.07 o
  -2   6  18        0.39       52.24     62.65 o
   0   6  18     2343.16     2461.96    135.10 o
   2   6  18     1902.77     1657.01    106.02 o
   4   6  18       25.78       10.11     57.16 o
   6   6  18      844.53      644.57     82.12 o
   8   6  18        3.49        9.94     62.29 o
  10   6  18     1894.06     1807.17    134.54 o
  12   6  18      239.12      447.93     89.41 o
  14   6  18      519.42      744.26    106.81 o
  16   6  18      823.45      752.95    107.16 o
  18   6  18      832.78      852.55    118.17 o
  20   6  18      803.16      615.43    276.75 o
  22   6  18        1.05      202.75    102.73 o
 -21   7  18       27.32       92.48     82.92 o
 -19   7  18        3.59      122.84     83.22 o
 -17   7  18      348.99      130.72     93.76 o
 -15   7  18      249.09      426.11    104.44 o
 -13   7  18     1492.02     1628.58    154.42 o
 -11   7  18     1279.57     1520.68    134.69 o
  -9   7  18      910.34      872.59    110.62 o
  -7   7  18      169.58      249.16     83.97 o
  -5   7  18     4611.57     4450.27    281.94 o
  -3   7  18      182.44      191.66     82.91 o
  -1   7  18      737.69      671.88     97.49 o
   1   7  18     1101.99     1050.62    101.35 o
   3   7  18     6878.45     6545.41    232.27 o
   5   7  18       76.96      211.66     69.31 o
   7   7  18      538.82      719.39     84.59 o
   9   7  18      121.45      293.37     73.16 o
  11   7  18       88.03       80.52     80.00 o
  13   7  18     1156.99     1136.79    120.73 o
  15   7  18       34.04       57.37     81.96 o
  17   7  18      174.34      134.45    108.18 o
  19   7  18      864.41      784.48    143.64 o
  21   7  18     1782.35     1269.99    162.43 o
 -20   8  18      215.81      249.79    102.83 o
 -18   8  18     1299.09     1197.05    134.80 o
 -16   8  18      182.73       82.40     88.01 o
 -14   8  18      788.30      685.28    115.09 o
 -12   8  18      224.22      128.52    164.54 o
 -10   8  18      308.82      233.40     87.62 o
  -8   8  18        5.37       66.86     78.43 o
  -6   8  18       85.76      273.94    124.53 o
  -4   8  18     1537.06     1831.92    139.27 o
  -2   8  18       47.92       87.43     96.45 o
   0   8  18     4705.80     4702.67    210.20 o
   2   8  18       12.77       14.22     72.02 o
   4   8  18        3.30       80.53     65.73 o
   6   8  18        1.09      145.30     99.51 o
   8   8  18     1153.02     1313.24    107.81 o
  10   8  18       80.15      150.61     74.06 o
  12   8  18      177.52      267.86     78.34 o
  14   8  18      977.66      823.95    140.55 o
  16   8  18        6.02        9.34    102.62 o
  18   8  18     1560.06     1537.00    167.68 o
  20   8  18     1494.79     1277.44    266.33 o
 -19   9  18      631.26      698.76    116.35 o
 -17   9  18       29.07       20.66     93.08 o
 -15   9  18      854.21      836.72    115.89 o
 -13   9  18     1071.96     1000.83    122.44 o
 -11   9  18        0.68       83.95     88.79 o
  -9   9  18       36.88       21.82     76.53 o
  -7   9  18      337.37      396.62     92.21 o
  -5   9  18      895.68     1053.91    115.07 o
  -3   9  18      419.26      512.36     96.40 o
  -1   9  18       45.18      108.99     83.39 o
   1   9  18      125.88      166.08     82.38 o
   3   9  18     2111.92     2750.81    264.32 o
   5   9  18       15.72      115.33     82.34 o
   7   9  18      231.01      302.19     78.05 o
   9   9  18      221.67      292.50     76.65 o
  11   9  18       58.24       64.72     85.58 o
  13   9  18      504.09      306.42    100.06 o
  15   9  18       10.43       32.27     98.79 o
  17   9  18      474.94      433.35    111.16 o
  19   9  18      637.76      446.66    166.80 o
 -16  10  18      324.82      340.38    103.94 o
 -14  10  18      142.85      189.16     92.69 o
 -12  10  18       73.44      -44.24    139.16 o
 -10  10  18      124.35      241.93     89.96 o
  -8  10  18       29.58        7.45     87.31 o
  -6  10  18      305.24      485.49    162.73 o
  -4  10  18     1810.06     1583.85    137.82 o
  -2  10  18        6.22       98.64     81.60 o
   0  10  18      989.78     1158.63    122.59 o
   2  10  18      453.75      280.03     88.93 o
   4  10  18        0.81      109.07     86.45 o
   6  10  18      601.20      550.68    100.95 o
   8  10  18       39.22       23.83    106.64 o
  10  10  18      682.95      705.54    109.33 o
  12  10  18       37.35       96.11     89.45 o
  14  10  18        0.67       -0.13     96.37 o
  16  10  18       88.22      338.42    107.15 o
  18  10  18      189.19       85.53    143.95 o
 -15  11  18      137.33      188.79     95.35 o
 -13  11  18      937.01      888.85    117.78 o
 -11  11  18      114.61      177.12     87.98 o
  -9  11  18       30.61       33.08     86.52 o
  -7  11  18      658.68      682.86    185.34 o
  -5  11  18      868.62      882.86    118.01 o
  -3  11  18      172.70      467.38    101.35 o
  -1  11  18      158.23      117.20     86.61 o
   1  11  18      157.57      282.27    108.46 o
   3  11  18     3286.03     2957.83    179.71 o
   5  11  18      188.00      248.52    119.39 o
   7  11  18     1503.22     1191.31    159.80 o
   9  11  18      521.43      574.03    138.29 o
  11  11  18      151.01      169.17    107.20 o
  13  11  18        0.41      -81.32     81.32 o
  15  11  18      188.90      165.55     84.45 o
 -12  12  18      290.53      424.88    104.02 o
 -10  12  18        4.76      191.29    123.05 o
  -8  12  18       30.92       66.28    122.68 o
  -6  12  18        2.87      104.54    153.73 o
  -4  12  18      348.65      197.53     87.85 o
  -2  12  18        1.31       84.22     87.64 o
   0  12  18       18.26      211.14     94.37 o
   2  12  18      337.94      471.06    135.35 o
   4  12  18       43.36      127.50    111.56 o
   6  12  18      188.05      110.05    147.15 o
   8  12  18      319.01      164.23    118.87 o
  10  12  18       62.19       37.57    124.57 o
  12  12  18       52.29     -102.32    102.32 o
  14  12  18       42.67      145.21    173.51 o
  -9  13  18        9.90      316.27    164.47 o
  -7  13  18      152.57      305.82     92.65 o
  -5  13  18      266.28      278.49     95.92 o
  -3  13  18      189.70      266.23     90.85 o
  -1  13  18       16.67       24.29    104.43 o
   1  13  18      130.72      106.30    119.01 o
   3  13  18       92.19       85.45    121.01 o
   5  13  18      514.99      577.77    137.76 o
   7  13  18      259.94      223.73    121.52 o
   9  13  18       90.30      -87.50    155.74 o
  11  13  18        2.09       81.43    161.27 o
  -6  14  18      244.65      702.75    186.31 o
   2  14  18        1.61      269.89    167.71 o
 -25   1  19       15.69      106.28    162.95 o
 -23   1  19      359.34      308.33    140.18 o
 -21   1  19       65.82      104.16     95.37 o
 -19   1  19      264.02       98.31     93.13 o
 -17   1  19      266.27      332.28     79.46 o
 -15   1  19      199.41      301.93     71.04 o
 -13   1  19     1219.57     1103.39     86.92 o
 -11   1  19     1040.41      960.91     80.36 o
  -9   1  19     2218.91     1963.63     96.30 o
  -7   1  19      259.59      343.54     58.36 o
  -5   1  19     2139.42     2027.98    124.23 o
  -3   1  19       41.61      130.38     51.89 o
  -1   1  19        6.09      123.50     59.80 o
   1   1  19      600.03      606.50     79.64 o
   3   1  19      586.59      673.21     81.58 o
   5   1  19      113.93      205.47     86.64 o
   7   1  19     2010.46     1827.21    123.24 o
   9   1  19       54.92      107.94     66.71 o
  11   1  19       14.16      125.42     81.89 o
  13   1  19      622.49      834.79     86.48 o
  15   1  19       26.79      130.05     68.92 o
  17   1  19      433.14      371.58     77.64 o
  19   1  19      197.30      202.63     68.82 o
  21   1  19        0.04      -90.14     90.14 o
  23   1  19        0.21       73.49     79.05 o
  25   1  19      118.45      250.98    122.46 o
 -24   2  19        9.50      104.25     93.54 o
 -22   2  19       66.11      154.83     83.95 o
 -20   2  19      133.28      236.17    115.74 o
 -18   2  19     1634.70     1731.52    126.01 o
 -16   2  19      181.43      180.61     76.38 o
 -14   2  19       51.09      223.06     74.74 o
 -12   2  19     5841.48     5323.55    178.69 o
 -10   2  19        1.60       85.90     57.59 o
  -8   2  19       12.31       57.77     62.95 o
  -6   2  19       11.70       37.80     52.58 o
  -4   2  19     1998.64     1938.72    102.12 o
  -2   2  19      110.72      151.03     60.42 o
   0   2  19     5416.17     5840.49    195.20 o
   2   2  19       57.45      120.46     64.25 o
   4   2  19     1940.88     2130.50    164.79 o
   6   2  19     1484.18     1360.37    108.48 o
   8   2  19     1453.23     1540.97    116.59 o
  10   2  19     1693.50     1821.00    164.90 o
  12   2  19     2392.52     2160.90    144.01 o
  14   2  19        1.88       96.14     76.41 o
  16   2  19       51.22      240.74     85.53 o
  18   2  19       18.04       50.48     72.01 o
  20   2  19      103.59      155.76    125.87 o
  22   2  19      144.56      157.63     92.55 o
  24   2  19       14.63      123.24     92.77 o
 -23   3  19        0.83      101.29     83.96 o
 -21   3  19      106.95      179.70     80.36 o
 -19   3  19        1.43      -36.84     76.09 o
 -17   3  19      448.10      338.61     95.91 o
 -15   3  19      188.24      399.97    100.48 o
 -13   3  19      963.59      664.74     93.30 o
 -11   3  19      169.67      179.29     69.38 o
  -9   3  19       78.30       82.81     59.50 o
  -7   3  19     1374.40     1366.47     96.43 o
  -5   3  19     3672.75     3747.68    140.96 o
  -3   3  19       18.54      149.24     56.02 o
  -1   3  19      547.44      481.90     77.86 o
   1   3  19      100.56       93.80     57.97 o
   3   3  19     5266.79     5344.59    193.43 o
   5   3  19       43.48       43.18     63.54 o
   7   3  19     5981.86     6369.94    219.22 o
   9   3  19     3806.20     3948.54    180.13 o
  11   3  19     1563.67     1693.14    194.87 o
  13   3  19        4.11       99.01     78.32 o
  15   3  19      237.27      144.31    197.62 o
  17   3  19      257.10      300.02     90.44 o
  19   3  19        2.86      -53.55     83.03 o
  21   3  19      289.80      296.75     96.36 o
  23   3  19      281.92      286.88    156.27 o
 -24   4  19       29.82      160.15     98.06 o
 -22   4  19      334.59      476.58    101.48 o
 -20   4  19      214.69      266.28     86.05 o
 -18   4  19     1400.15     1311.96    119.78 o
 -16   4  19      990.13      834.97    102.23 o
 -14   4  19        4.48      123.93     73.93 o
 -12   4  19      764.30      989.15    111.86 o
 -10   4  19     1018.83     1416.54    124.00 o
  -8   4  19     1550.74     1604.97    105.11 o
  -6   4  19      442.85      401.38     69.69 o
  -4   4  19    10695.82     9855.49    262.94 o
  -2   4  19      370.46      422.56     68.69 o
   0   4  19     9446.10     8635.94    206.98 o
   2   4  19     2304.42     2298.87    126.86 o
   4   4  19     1164.11     1126.42    134.30 o
   6   4  19      589.74      512.21     86.03 o
   8   4  19      826.09     1077.18    152.00 o
  10   4  19     1040.92      973.03    108.99 o
  12   4  19      375.55      393.66    119.90 o
  14   4  19      127.42      117.03     78.15 o
  16   4  19     1184.38     1136.07    120.85 o
  18   4  19      428.39      760.39    159.27 o
  20   4  19       78.72      163.23     91.22 o
  22   4  19       36.46      143.20     89.38 o
 -23   5  19      153.78      149.27     98.74 o
 -21   5  19        2.60       20.98     79.50 o
 -19   5  19      656.80      594.14     96.90 o
 -17   5  19     1533.80     1464.96    122.90 o
 -15   5  19     4217.15     4131.11    275.46 o
 -13   5  19      275.53      149.79     88.77 o
 -11   5  19       13.92      111.68     79.98 o
  -9   5  19      814.58      744.86    104.35 o
  -7   5  19     2666.75     2762.65    157.71 o
  -5   5  19     1541.92     1398.65     99.51 o
  -3   5  19      276.86      377.82     68.20 o
  -1   5  19      284.89      368.93     67.04 o
   1   5  19      186.59      220.65     61.60 o
   3   5  19     4384.16     4425.78    253.18 o
   5   5  19      146.98      226.09     64.96 o
   7   5  19      538.23      685.11     97.19 o
   9   5  19       31.48       39.33     72.65 o
  11   5  19     3358.64     3134.35    211.30 o
  13   5  19      182.55      184.92     80.84 o
  15   5  19      414.45      351.59     86.41 o
  17   5  19       16.31       42.00     80.63 o
  19   5  19       22.28      134.14     89.40 o
  21   5  19      323.04      405.58     95.17 o
 -22   6  19      433.80      272.70    118.11 o
 -20   6  19       51.11        8.21     83.48 o
 -18   6  19     1069.98      794.33    120.06 o
 -16   6  19        8.72      105.98     98.69 o
 -14   6  19     2136.40     2038.91    156.06 o
 -12   6  19     2310.20     2283.35    159.73 o
 -10   6  19     1288.82     1448.66    134.48 o
  -8   6  19      730.76      680.89    186.91 o
  -6   6  19      938.19     1074.23    136.37 o
  -4   6  19      302.73      412.85     88.91 o
  -2   6  19      653.16      657.76     81.62 o
   0   6  19      648.28      905.03     89.10 o
   2   6  19      976.10     1070.90     91.86 o
   4   6  19      893.76      865.12     88.53 o
   6   6  19      123.11      272.23     70.70 o
   8   6  19      388.43      334.76     84.97 o
  10   6  19     1726.37     1917.57    140.26 o
  12   6  19     1332.06     1876.69    274.71 o
  14   6  19       82.49      326.06     88.10 o
  16   6  19       70.10      139.54     80.24 o
  18   6  19        1.98       65.16    109.17 o
  20   6  19       16.30      115.60    112.24 o
 -21   7  19       59.35       91.84    106.03 o
 -19   7  19      405.16      545.07    111.86 o
 -17   7  19       25.60      136.04     97.36 o
 -15   7  19      546.11      561.50    102.65 o
 -13   7  19       98.20      185.35     93.63 o
 -11   7  19      222.33      390.88     96.32 o
  -9   7  19       21.15      128.69     84.22 o
  -7   7  19       20.81       15.84     75.09 o
  -5   7  19        1.86       20.78     76.60 o
  -3   7  19      522.15      600.63    127.47 o
  -1   7  19     1215.27     1190.27    117.52 o
   1   7  19      404.75      419.68     74.66 o
   3   7  19     2898.79     2974.23    164.32 o
   5   7  19      539.67      509.24     80.66 o
   7   7  19       12.76       84.21     69.11 o
   9   7  19       13.65       95.64     80.69 o
  11   7  19      926.00      835.65    110.94 o
  13   7  19        6.20       34.69     75.99 o
  15   7  19      527.89      409.74     93.66 o
  17   7  19       12.99       26.24    105.66 o
  19   7  19       21.56       88.50    102.69 o
 -20   8  19      701.54      536.26    179.78 o
 -18   8  19       89.53       98.73     95.51 o
 -16   8  19      247.88      452.89    108.34 o
 -14   8  19      899.04      936.47    121.99 o
 -12   8  19       96.07      141.36     93.43 o
 -10   8  19       14.46       72.32     84.03 o
  -8   8  19      126.52      184.71     85.77 o
  -6   8  19       64.53       31.85     79.36 o
  -4   8  19      268.73      405.10     99.93 o
  -2   8  19      990.48      893.85    166.98 o
   0   8  19     1629.32     1817.87    141.09 o
   2   8  19      129.81      227.44     82.38 o
   4   8  19        3.68      -40.79     64.81 o
   6   8  19      136.53      302.27     99.53 o
   8   8  19       14.78      131.53     74.00 o
  10   8  19      376.07      646.30     90.18 o
  12   8  19       85.72      163.05     82.93 o
  14   8  19      164.09      161.72     99.91 o
  16   8  19       17.30       92.22    106.33 o
  18   8  19        1.82      205.40    152.85 o
 -17   9  19      665.54      669.39    119.71 o
 -15   9  19      296.18      434.29    105.03 o
 -13   9  19      321.94      336.36     98.75 o
 -11   9  19       78.51      249.91    113.64 o
  -9   9  19      257.24      275.70     91.28 o
  -7   9  19      286.62      309.30     89.24 o
  -5   9  19      294.14      340.40     91.18 o
  -3   9  19       14.42      125.02     85.40 o
  -1   9  19      137.22      151.53     77.79 o
   1   9  19        4.18       26.35     81.46 o
   3   9  19       24.27        0.08     79.93 o
   5   9  19      341.67      448.89     95.13 o
   7   9  19       77.14      132.41     72.61 o
   9   9  19      101.27       54.30     79.64 o
  11   9  19        0.44       -3.95     85.41 o
  13   9  19        6.59       70.48    106.09 o
  15   9  19       35.71       96.57    133.78 o
  17   9  19       93.53       42.81    110.01 o
 -16  10  19       69.49      129.39    182.36 o
 -14  10  19       81.83       24.70     93.42 o
 -12  10  19      180.84      241.43     99.14 o
 -10  10  19      227.80       35.30     95.85 o
  -8  10  19       43.84      104.18     87.51 o
  -6  10  19      195.55      170.38     93.67 o
  -4  10  19      177.49      368.53    132.25 o
  -2  10  19       39.95      -51.00     76.97 o
   0  10  19      660.16      778.49    111.02 o
   2  10  19      125.91      386.80     95.10 o
   4  10  19        5.95       16.38     85.53 o
   6  10  19       34.53      210.59     88.24 o
   8  10  19      301.99      427.92    119.57 o
  10  10  19      104.03      101.56     85.47 o
  12  10  19       96.05        7.85     89.61 o
  14  10  19        4.50      -92.70     92.70 o
  16  10  19        1.26      -14.16     99.12 o
 -13  11  19        1.50      257.55    156.62 o
 -11  11  19      782.33      788.48    115.90 o
  -9  11  19        2.55       82.96     85.78 o
  -7  11  19       19.07      328.97    147.02 o
  -5  11  19      109.03       14.23     85.86 o
  -3  11  19      156.62      256.59     90.69 o
  -1  11  19        0.42       -0.76     80.84 o
   1  11  19      577.17      714.09    146.94 o
   3  11  19     1067.34      993.50    148.76 o
   5  11  19       34.70       71.22    102.86 o
   7  11  19      204.51      260.45    125.21 o
   9  11  19       25.82      -99.03     99.03 o
  11  11  19        0.04     -157.25    157.25 o
  13  11  19        3.25      196.64     89.18 o
  15  11  19        2.83      153.35    153.35 o
 -12  12  19      428.46      678.10    180.06 o
 -10  12  19      247.27      412.54    116.67 o
  -8  12  19       99.21      233.30    106.61 o
  -6  12  19       14.64      176.18     93.37 o
  -4  12  19      510.77      550.75    101.39 o
  -2  12  19      151.88      238.00     91.23 o
   0  12  19      908.04      738.31    114.50 o
   2  12  19      101.03      312.12    117.78 o
   4  12  19      108.82       76.78     96.42 o
   6  12  19      741.21      692.15    140.98 o
   8  12  19       11.02      106.34    114.16 o
  10  12  19      277.31      295.92    112.16 o
  12  12  19      264.55      -94.27    160.11 o
  -9  13  19        9.30      422.82    164.81 o
  -7  13  19        0.55      774.30    188.45 o
  -5  13  19      183.23      300.04    131.24 o
  -3  13  19       22.34      215.08     90.35 o
  -1  13  19       40.44      244.07    118.37 o
   1  13  19      569.95      405.36    123.25 o
   3  13  19     1625.44     1446.88    174.22 o
   5  13  19       25.40      106.93    109.84 o
   7  13  19      363.83      614.80    180.29 o
   9  13  19       63.53      151.68    168.14 o
 -24   0  20      361.37      381.11    217.74 o
 -22   0  20      128.82      288.70    191.45 o
 -20   0  20        1.87      -46.11    144.41 o
 -18   0  20     1271.71     1469.45    171.97 o
 -16   0  20        3.53       39.02    103.36 o
 -14   0  20      715.22      651.82    123.18 o
 -12   0  20     5388.44     4988.44    250.42 o
 -10   0  20     1093.86      994.06    131.47 o
  -8   0  20     1189.65     1041.35    128.28 o
  -6   0  20     4190.52     4024.47    309.52 o
  -4   0  20     4305.45     4337.73    320.06 o
  -2   0  20     5918.44     6413.87    378.99 o
   0   0  20      458.08      764.05    162.90 o
   2   0  20      111.97       62.42    105.30 o
   4   0  20      266.21      375.66    134.88 o
   6   0  20      107.73       93.13    124.60 o
   8   0  20      212.72      120.02     94.20 o
  10   0  20     2400.71     2231.54    304.51 o
  12   0  20     3906.67     4430.82    414.32 o
  14   0  20        7.77      180.41     91.58 o
  16   0  20     2334.33     1979.63    268.93 o
  18   0  20      670.92      369.93    114.46 o
  20   0  20        5.46      102.70    103.42 o
  22   0  20       67.67      -36.66    109.36 o
  24   0  20      158.21       80.68    149.09 o
 -23   1  20       10.58      -56.43    121.38 o
 -21   1  20      145.57      149.31    122.18 o
 -19   1  20      361.70      416.18    107.32 o
 -17   1  20      126.51      141.93     83.21 o
 -15   1  20     3310.52     3270.86    152.97 o
 -13   1  20       77.78       63.14     70.35 o
 -11   1  20      973.70      932.87     90.58 o
  -9   1  20     1055.52     1155.27    112.39 o
  -7   1  20       30.17       63.12     71.09 o
  -5   1  20      692.04      939.16     92.60 o
  -3   1  20      892.04      937.98     89.45 o
  -1   1  20     3030.87     3254.44    150.70 o
   1   1  20     2195.89     2288.54    128.90 o
   3   1  20     1743.70     1707.59    118.23 o
   5   1  20      171.14      250.94     70.69 o
   7   1  20      287.91      408.23     83.34 o
   9   1  20       12.18       24.87     70.00 o
  11   1  20     2373.76     1971.26    136.24 o
  13   1  20      791.04      618.34    136.77 o
  15   1  20       16.35       31.80    162.40 o
  17   1  20      472.94      670.45    107.96 o
  19   1  20      978.43     1004.68    119.44 o
  21   1  20       98.80       31.50     76.31 o
  23   1  20        3.20      133.15     97.54 o
 -24   2  20      102.25      151.62    193.70 o
 -22   2  20      109.81       53.35     95.21 o
 -20   2  20      369.11      299.66     88.71 o
 -18   2  20      515.11      504.06     90.33 o
 -16   2  20        1.34      103.39     75.83 o
 -14   2  20     1634.52     1584.76    118.25 o
 -12   2  20      984.00     1055.00     88.02 o
 -10   2  20     7119.07     7450.45    206.11 o
  -8   2  20      297.61      355.32     71.79 o
  -6   2  20      529.90      720.51     76.10 o
  -4   2  20      323.63      366.65     63.90 o
  -2   2  20      356.12      305.31     73.02 o
   0   2  20     1983.64     1845.34    120.52 o
   2   2  20      630.43      637.20     84.88 o
   4   2  20      866.61     1018.01    100.80 o
   6   2  20     2985.14     3040.31    184.07 o
   8   2  20      222.79      280.21     78.45 o
  10   2  20     4046.05     3819.07    180.58 o
  12   2  20      381.00      348.73     84.45 o
  14   2  20      647.82      828.84    105.62 o
  16   2  20      292.80      278.71     90.80 o
  18   2  20      462.73      448.24    100.19 o
  20   2  20      193.62      248.93     94.47 o
  22   2  20       52.17       75.26     89.93 o
  24   2  20        0.98      264.60    233.41 o
 -23   3  20      116.31      128.62     89.89 o
 -21   3  20      440.82      436.09     91.73 o
 -19   3  20        0.52      129.68     81.93 o
 -17   3  20      567.24      788.16    109.10 o
 -15   3  20       16.74       91.47     74.68 o
 -13   3  20       60.10      125.03     84.79 o
 -11   3  20      312.94      236.73     84.70 o
  -9   3  20      161.50      229.53     69.25 o
  -7   3  20     1616.31     1683.97    105.72 o
  -5   3  20      406.91      550.37     78.80 o
  -3   3  20      610.29      749.86     81.60 o
  -1   3  20      102.29      317.21     83.75 o
   1   3  20      347.22      373.33     78.24 o
   3   3  20     1183.22     1076.28    118.29 o
   5   3  20        0.53      139.28     77.78 o
   7   3  20     1757.55     1620.92    123.32 o
   9   3  20     4427.18     3881.16    228.55 o
  11   3  20      917.95      883.63    107.43 o
  13   3  20      210.55      277.28     86.19 o
  15   3  20      247.21      253.02     90.72 o
  17   3  20      478.84      328.64     83.97 o
  19   3  20      480.07      520.59    106.81 o
  21   3  20      294.59      533.15    154.11 o
  23   3  20      118.77      154.38    121.19 o
 -22   4  20        8.38      -79.01     79.01 o
 -20   4  20      111.49      232.70     82.18 o
 -18   4  20       58.97       55.41     79.38 o
 -16   4  20      289.94      572.58    109.11 o
 -14   4  20      563.68      618.30    107.65 o
 -12   4  20       22.22       37.59     81.27 o
 -10   4  20       33.30      114.55     83.97 o
  -8   4  20      199.97      219.48     75.68 o
  -6   4  20       45.44       66.60     61.36 o
  -4   4  20      123.57      216.36     93.39 o
  -2   4  20      164.70      198.00     65.47 o
   0   4  20      130.47      297.38     61.88 o
   2   4  20      305.33      399.28     82.06 o
   4   4  20       15.10      105.17     72.95 o
   6   4  20      147.77      217.35     81.03 o
   8   4  20     1777.86     1732.98    129.79 o
  10   4  20       15.48       68.64     89.23 o
  12   4  20       31.77      105.75     97.87 o
  14   4  20      319.02      251.87     80.72 o
  16   4  20       67.57      157.24     87.17 o
  18   4  20      467.51      502.32    102.94 o
  20   4  20        7.68      137.88     91.45 o
  22   4  20      123.58      -14.36    134.47 o
 -23   5  20       72.91      102.57    115.28 o
 -21   5  20       22.52      111.08     81.04 o
 -19   5  20      519.93      397.26    102.96 o
 -17   5  20        3.92       33.36     90.04 o
 -15   5  20      714.33      782.96    112.55 o
 -13   5  20      182.85      223.52     84.85 o
 -11   5  20       19.39       -5.45     77.12 o
  -9   5  20      321.28      420.32     96.47 o
  -7   5  20     2617.87     2799.49    163.46 o
  -5   5  20      467.95      341.64    139.55 o
  -3   5  20      488.03      507.72     81.67 o
  -1   5  20       97.52      149.49     62.51 o
   1   5  20       15.86      116.84     62.03 o
   3   5  20     3250.71     3058.57    135.99 o
   5   5  20        0.48       33.37     70.58 o
   7   5  20        5.93      133.43     73.80 o
   9   5  20        0.22       58.74     74.45 o
  11   5  20        3.95      177.59     80.64 o
  13   5  20      614.34      448.74    157.25 o
  15   5  20        8.89      105.32     85.53 o
  17   5  20      102.35      255.25    141.25 o
  19   5  20       97.43       55.32     89.56 o
  21   5  20       20.68      208.46     91.46 o
 -22   6  20        0.02      136.95    136.01 o
 -20   6  20      115.74      118.82     97.39 o
 -18   6  20      192.79      128.32    100.91 o
 -16   6  20      314.80      255.10     94.01 o
 -14   6  20       10.84       36.88     81.10 o
 -12   6  20      439.60      384.49     96.10 o
 -10   6  20       64.78       74.66     93.59 o
  -8   6  20      371.66      417.07     94.43 o
  -6   6  20        4.99       46.30     79.38 o
  -4   6  20       45.53      100.49     82.38 o
  -2   6  20      224.72      247.25     81.17 o
   0   6  20     2542.08     2490.89    151.97 o
   2   6  20       78.15      162.22     66.85 o
   4   6  20      252.42      262.19     73.27 o
   6   6  20     1721.34     1712.74    152.74 o
   8   6  20      101.57       10.76     68.81 o
  10   6  20      174.41      267.07     86.11 o
  12   6  20      214.42      315.44     75.64 o
  14   6  20      678.23     1002.02    153.03 o
  16   6  20      501.80      659.50    109.67 o
  18   6  20       53.89      201.27     91.53 o
  20   6  20      160.49      146.40    108.62 o
 -19   7  20       24.52       65.98     95.68 o
 -17   7  20        2.06       30.03    146.93 o
 -15   7  20     2306.85     2178.92    162.22 o
 -13   7  20       19.77       41.37     86.64 o
 -11   7  20       50.12        5.03    134.62 o
  -9   7  20      907.07      662.74    105.49 o
  -7   7  20       99.02      364.03     92.09 o
  -5   7  20      117.68      153.93     82.27 o
  -3   7  20      165.88      128.40     81.68 o
  -1   7  20      700.07      685.47    107.36 o
   1   7  20       92.58      168.07     84.54 o
   3   7  20     1482.64     1807.80    117.56 o
   5   7  20     1468.92     1233.33    104.86 o
   7   7  20        1.61       19.39     79.48 o
   9   7  20       51.93       62.84     74.32 o
  11   7  20      799.82      841.42    114.83 o
  13   7  20     1181.26     1288.29    206.03 o
  15   7  20      295.11      346.87    146.82 o
  17   7  20      592.37      371.95    124.35 o
  19   7  20      154.30      408.66    126.58 o
 -18   8  20     1641.92     1310.32    152.56 o
 -16   8  20        0.01      135.58     93.59 o
 -14   8  20       28.19       46.21     94.00 o
 -12   8  20      500.34      409.87    106.03 o
 -10   8  20     1418.11     1492.23    140.35 o
  -8   8  20     1594.88     1748.18    295.58 o
  -6   8  20      755.18      695.90    108.27 o
  -4   8  20       96.48      217.85     83.46 o
  -2   8  20      375.16      372.13     92.40 o
   0   8  20      129.96      190.12     86.74 o
   2   8  20        2.09       52.95     80.22 o
   4   8  20      166.70      227.32    103.84 o
   6   8  20      647.47      713.09     97.79 o
   8   8  20       22.20      177.26     76.46 o
  10   8  20     1738.26     1656.15    140.73 o
  12   8  20     1596.85     1171.03    125.36 o
  14   8  20        4.03       43.40    229.11 o
  16   8  20     1478.97     1273.16    155.88 o
  18   8  20      536.36      890.15    352.00 o
 -17   9  20      654.19      657.00    134.77 o
 -15   9  20     1740.85     1615.87    141.98 o
 -13   9  20      166.58      134.62    163.69 o
 -11   9  20      237.58      192.39     98.55 o
  -9   9  20        8.44       59.14     82.32 o
  -7   9  20      643.28      856.34    128.26 o
  -5   9  20     1121.78     1354.36    132.43 o
  -3   9  20       44.11      -79.21     88.14 o
  -1   9  20     1221.62     1127.36    123.15 o
   1   9  20       18.82      237.25     90.38 o
   3   9  20     1871.19     2071.78    182.63 o
   5   9  20      125.10       87.72     85.68 o
   7   9  20       13.14      306.54     79.02 o
   9   9  20        0.53       12.68     73.02 o
  11   9  20     1100.48     1173.42    156.55 o
  13   9  20      726.06      549.70    128.06 o
  15   9  20        1.09       -5.75    108.51 o
  17   9  20      425.26      368.55    164.41 o
 -14  10  20     1124.52     1140.06    197.49 o
 -12  10  20     1396.59     1169.73    159.62 o
 -10  10  20     1164.92     1163.22    138.31 o
  -8  10  20      947.26     1092.11    156.70 o
  -6  10  20        8.31       34.49     90.37 o
  -4  10  20       52.86      147.58     82.38 o
  -2  10  20      193.28      202.08     82.87 o
   0  10  20       26.05       75.94     96.36 o
   2  10  20      945.06      870.65    138.99 o
   4  10  20        1.26      118.99     91.46 o
   6  10  20     1058.59     1143.42    123.09 o
   8  10  20       68.86       95.87    112.23 o
  10  10  20     1324.25     1383.95    131.40 o
  12  10  20      230.09      315.10    119.66 o
  14  10  20       82.21      160.91    181.01 o
  16  10  20      364.01      288.48    155.35 o
 -11  11  20       13.75      126.21    177.10 o
  -9  11  20      143.47      411.73    101.62 o
  -7  11  20      521.96      494.52    102.21 o
  -5  11  20      341.36      442.55    102.86 o
  -3  11  20      170.59      382.19     97.40 o
  -1  11  20       55.05      185.16     81.80 o
   1  11  20       35.85      250.19     89.05 o
   3  11  20        0.60       86.24     81.57 o
   5  11  20       33.00      119.90     96.62 o
   7  11  20       60.05       27.08     99.39 o
   9  11  20      160.73      201.33    108.26 o
  11  11  20      328.18      433.99    124.89 o
 -10  12  20      243.94      707.18    200.19 o
  -8  12  20       22.62      367.10    253.95 o
  -6  12  20        9.52      168.98     95.10 o
  -4  12  20       63.09       97.93     87.65 o
  -2  12  20       22.95      127.84     88.93 o
   0  12  20      149.43      146.45     93.38 o
   2  12  20       32.09       38.62    105.36 o
   4  12  20       11.54      112.77    101.95 o
   6  12  20       79.10      181.98    109.00 o
   8  12  20        9.69       71.31    111.11 o
  10  12  20        9.42      185.52    164.04 o
  -7  13  20       98.03      387.53    180.06 o
  -5  13  20      174.99      448.79    168.13 o
  -3  13  20       24.21       38.93    190.52 o
  -1  13  20      139.25      286.00    178.46 o
   1  13  20      371.60      384.99    188.24 o
   3  13  20        0.13      163.58    171.52 o
   5  13  20      295.26      -27.91    140.05 o
 -23   1  21       95.07      117.65    131.48 o
 -21   1  21       45.89      193.36    120.13 o
 -19   1  21       32.70       55.86     94.75 o
 -17   1  21       27.77      -39.89     87.60 o
 -15   1  21      229.89      317.27     78.97 o
 -13   1  21      458.12      389.75     84.49 o
 -11   1  21      408.27      431.59     94.97 o
  -9   1  21      896.21     1030.69    109.46 o
  -7   1  21      168.92       90.36     91.82 o
  -5   1  21      274.11      130.55     92.81 o
  -3   1  21       61.10       38.16     85.96 o
  -1   1  21     2922.56     2761.85    189.59 o
   1   1  21       67.40      215.71     86.26 o
   3   1  21     3149.22     3112.81    153.48 o
   5   1  21      447.27      441.53    107.69 o
   7   1  21     1099.58     1028.39    102.09 o
   9   1  21       37.27       81.65     83.01 o
  11   1  21      167.13      203.08     82.43 o
  13   1  21       81.58      -27.90     75.99 o
  15   1  21       58.75      229.77     83.23 o
  17   1  21        0.93      122.70     83.16 o
  19   1  21       27.33       56.17     84.82 o
  21   1  21       97.89      -64.85     84.94 o
  23   1  21       26.19      139.57    123.87 o
 -22   2  21       71.15       93.19    103.76 o
 -20   2  21       14.87        1.87     97.10 o
 -18   2  21       17.21       30.92     96.10 o
 -16   2  21      607.64      386.30    103.12 o
 -14   2  21       76.89       35.84    101.74 o
 -12   2  21       67.31      119.62     69.67 o
 -10   2  21      376.89      391.42     78.84 o
  -8   2  21     1147.96      981.92     96.06 o
  -6   2  21     3417.92     3239.10    136.71 o
  -4   2  21      671.64      897.23    106.93 o
  -2   2  21     2343.74     2059.68    172.63 o
   0   2  21      280.52      343.94     74.33 o
   2   2  21      518.37      549.41    153.99 o
   4   2  21     2387.72     2202.34    196.90 o
   6   2  21     1262.60     1132.34    110.04 o
   8   2  21        6.06      164.18     70.93 o
  10   2  21     1165.76     1130.76    117.66 o
  12   2  21       49.83      -69.83     76.34 o
  14   2  21       17.49       85.52     81.95 o
  16   2  21       81.66      158.51     81.33 o
  18   2  21       81.70       14.95     86.71 o
  20   2  21      265.84      403.87    102.70 o
  22   2  21      488.02      331.00     88.21 o
 -23   3  21       31.09      -35.41    120.16 o
 -21   3  21        1.94      -26.16     83.43 o
 -19   3  21      138.55      225.44    146.08 o
 -17   3  21      251.68      263.42     88.36 o
 -15   3  21       92.22       95.99    117.04 o
 -13   3  21       17.57       66.58     81.82 o
 -11   3  21        0.02       95.03     81.38 o
  -9   3  21       34.28      -34.97     65.69 o
  -7   3  21     4506.36     4508.76    164.95 o
  -5   3  21     2783.24     2595.02    127.74 o
  -3   3  21     1259.63     1393.01    116.34 o
  -1   3  21    11260.81    11595.44    457.16 o
   1   3  21     1414.91     1724.07    127.18 o
   3   3  21     1157.31     1052.84    102.71 o
   5   3  21       24.59       39.91     77.78 o
   7   3  21      455.62      469.13    101.68 o
   9   3  21      528.16      733.11    105.35 o
  11   3  21       48.00      163.22     79.07 o
  13   3  21     1611.73     1302.53    125.60 o
  15   3  21       34.69      132.83     84.58 o
  17   3  21      935.71      705.49    108.89 o
  19   3  21      662.07      698.13    188.32 o
  21   3  21      212.46      123.11     93.72 o
 -22   4  21        0.04      -61.97     78.71 o
 -20   4  21       15.37       80.59     80.95 o
 -18   4  21       33.08       73.21     84.68 o
 -16   4  21     1152.95     1060.16    125.81 o
 -14   4  21      241.00      231.95     93.86 o
 -12   4  21     2625.93     2676.86    224.72 o
 -10   4  21     4203.08     4165.03    197.71 o
  -8   4  21     3182.62     3338.50    176.38 o
  -6   4  21        5.89      -40.44     60.74 o
  -4   4  21      171.46      323.98     74.32 o
  -2   4  21      775.57      945.54     88.55 o
   0   4  21      271.06      315.55     81.61 o
   2   4  21     4814.89     4584.54    252.78 o
   4   4  21      237.20      240.96     79.64 o
   6   4  21     4986.60     5292.91    212.28 o
   8   4  21      961.71     1137.31    116.80 o
  10   4  21      904.57      666.71    103.01 o
  12   4  21      538.54      512.08     96.63 o
  14   4  21       30.64       43.88     82.81 o
  16   4  21      274.78      313.16     84.02 o
  18   4  21        8.57      210.35     92.32 o
  20   4  21      466.10      433.60    103.44 o
  22   4  21      458.69      355.23    122.59 o
 -21   5  21        1.35      -20.50     92.79 o
 -19   5  21       37.59       71.82    114.23 o
 -17   5  21      229.67      166.59     98.79 o
 -15   5  21      178.64      279.41     95.65 o
 -13   5  21       78.59      105.16     84.54 o
 -11   5  21       70.05      146.29     98.56 o
  -9   5  21      194.76      296.48     90.29 o
  -7   5  21     3631.39     3838.50    188.78 o
  -5   5  21       41.27       57.68     72.46 o
  -3   5  21       51.09       45.44     63.40 o
  -1   5  21     1707.94     2189.75    171.12 o
   1   5  21     1765.67     1835.94    134.18 o
   3   5  21      369.87      325.29     86.22 o
   5   5  21      872.31      782.52    119.98 o
   7   5  21      634.38      382.27     88.11 o
   9   5  21      281.98      249.54     87.01 o
  11   5  21       30.61      166.45     78.67 o
  13   5  21      511.92      382.83     94.87 o
  15   5  21        9.59        2.86     79.79 o
  17   5  21     1207.60     1408.54    208.05 o
  19   5  21       55.31       21.32     88.98 o
  21   5  21       76.84      372.79    113.76 o
 -20   6  21       13.89      197.95    102.12 o
 -18   6  21        4.96      128.44    157.75 o
 -16   6  21     1344.42     1632.50    148.56 o
 -14   6  21       10.04      -31.94     85.72 o
 -12   6  21      351.88      345.03     99.95 o
 -10   6  21      531.93      481.52    104.58 o
  -8   6  21      348.65      196.99     96.76 o
  -6   6  21     2280.20     1867.96    142.78 o
  -4   6  21        0.75      171.77     81.55 o
  -2   6  21      269.60      337.27     98.51 o
   0   6  21       19.09      118.43     63.20 o
   2   6  21     1508.21     1838.81    118.76 o
   4   6  21     1629.05     1876.86    135.15 o
   6   6  21      417.62      533.29     97.28 o
   8   6  21       17.04       44.70     74.50 o
  10   6  21       30.99      111.16     82.54 o
  12   6  21      991.82     1236.20    127.01 o
  14   6  21        7.90      152.56     88.55 o
  16   6  21      120.08      -25.40     88.42 o
  18   6  21      205.97      335.70     92.70 o
  20   6  21      139.62       89.91    159.63 o
 -19   7  21      230.14      241.39    105.69 o
 -17   7  21        0.62       84.21     97.30 o
 -15   7  21      132.35      273.34     94.20 o
 -13   7  21      126.19      133.43     90.79 o
 -11   7  21     2124.50     1811.52    152.34 o
  -9   7  21     1131.82      940.04    117.92 o
  -7   7  21     1043.03      954.61    115.37 o
  -5   7  21     1171.70     1350.25    129.34 o
  -3   7  21      709.83      757.01    106.41 o
  -1   7  21      143.07      276.65     88.36 o
   1   7  21      421.94      684.76    137.37 o
   3   7  21     1312.88     1113.19    100.91 o
   5   7  21      247.61      249.99     87.73 o
   7   7  21      227.05      197.37     87.93 o
   9   7  21      649.17      830.26    118.75 o
  11   7  21        5.72      140.25     88.72 o
  13   7  21        0.94       44.65     88.56 o
  15   7  21      147.63      113.23     82.22 o
  17   7  21        1.16       67.05    112.12 o
 -18   8  21       89.71      229.81    160.93 o
 -16   8  21      306.94      275.65     99.60 o
 -14   8  21      488.12      583.30    111.85 o
 -12   8  21       16.40      -25.57    115.11 o
 -10   8  21      472.06      467.05    101.05 o
  -8   8  21        0.68       34.69     82.77 o
  -6   8  21      171.93      418.77    133.45 o
  -4   8  21       33.72      136.74     88.67 o
  -2   8  21        0.97       38.87     78.72 o
   0   8  21      158.10      338.52     95.63 o
   2   8  21      178.22      173.49     85.33 o
   4   8  21       14.04       49.88     83.38 o
   6   8  21      468.36      571.28    102.03 o
   8   8  21      248.14      409.17     94.80 o
  10   8  21        0.48      221.59     99.84 o
  12   8  21      113.96       61.23     80.49 o
  14   8  21       98.72       47.20    140.05 o
  16   8  21       63.37      246.68    118.60 o
 -15   9  21      179.49      438.49     99.55 o
 -13   9  21      423.89      394.89    106.22 o
 -11   9  21      149.44       89.64     93.08 o
  -9   9  21        4.70      336.46     99.50 o
  -7   9  21      136.83      128.18     83.36 o
  -5   9  21      935.69      824.46    113.40 o
  -3   9  21      628.65      623.03    180.92 o
  -1   9  21      458.72      465.61    102.93 o
   1   9  21      111.63      208.92     91.86 o
   3   9  21       15.01       42.12     88.71 o
   5   9  21        5.26      259.44    139.87 o
   7   9  21       63.02      142.24     90.99 o
   9   9  21       14.52       54.15    109.14 o
  11   9  21      139.85      146.85    109.33 o
  13   9  21       14.94      261.96    118.19 o
  15   9  21        6.29      194.99    113.06 o
 -14  10  21       51.47      199.56    115.60 o
 -12  10  21     1059.76     1001.49    182.24 o
 -10  10  21       88.32      146.08    104.79 o
  -8  10  21      803.83      884.33    120.04 o
  -6  10  21        3.95      100.69     90.78 o
  -4  10  21        3.40      124.84    111.49 o
  -2  10  21       19.82       31.77    141.05 o
   0  10  21       41.20      174.83     86.15 o
   2  10  21     1074.11      923.92    173.10 o
   4  10  21      507.44      641.70    109.61 o
   6  10  21      169.62        6.53    105.62 o
   8  10  21       75.13      204.02     95.36 o
  10  10  21      177.77      144.49    151.75 o
  12  10  21        8.95      -77.52    103.35 o
  14  10  21      117.92      106.09    159.72 o
 -11  11  21      179.35      382.87    352.99 o
  -9  11  21        7.27      216.29    156.86 o
  -7  11  21      145.80      110.76     87.80 o
  -5  11  21      637.05      533.93    102.76 o
  -3  11  21       57.30      167.76    153.95 o
  -1  11  21      712.91      721.91    107.17 o
   1  11  21       35.45      232.52     99.02 o
   3  11  21       94.31      -15.53     88.02 o
   5  11  21       29.03      236.17     89.71 o
   7  11  21        7.28       69.37    106.28 o
   9  11  21      220.17      389.52    122.76 o
  -8  12  21      741.60      815.94    196.40 o
  -6  12  21       41.01      453.36    130.72 o
  -4  12  21       35.85      -39.75     83.10 o
  -2  12  21      262.05      310.12     94.69 o
   0  12  21      233.41      531.07    106.09 o
   2  12  21      123.09      249.62     90.72 o
   4  12  21       51.94      219.82    197.07 o
   6  12  21      373.78      426.07    187.03 o
   8  12  21        1.55       33.78    152.46 o
 -22   0  22      164.26       -8.90    187.11 o
 -20   0  22      252.72      384.67    192.61 o
 -18   0  22      953.05      851.45    213.80 o
 -16   0  22      638.24      596.39    162.35 o
 -14   0  22       22.01        0.90    136.59 o
 -12   0  22     2262.42     1842.51    248.38 o
 -10   0  22     2854.25     2424.52    273.44 o
  -8   0  22     2286.13     2406.78    267.59 o
  -6   0  22      169.74      159.18    129.50 o
  -4   0  22      165.86     -122.39    122.39 o
  -2   0  22      657.49      801.43    166.92 o
   0   0  22      165.63      102.12    134.70 o
   2   0  22     4116.25     3428.07    306.09 o
   4   0  22       29.04      -65.27    107.66 o
   6   0  22     3472.83     4053.70    333.27 o
   8   0  22      102.14      204.29    147.41 o
  10   0  22      164.49      400.43    159.81 o
  12   0  22      183.86      267.92    166.48 o
  14   0  22        2.41      155.44    161.59 o
  16   0  22      539.49      720.65    203.45 o
  18   0  22      143.01      229.39    163.94 o
  20   0  22      844.47      645.96    204.52 o
 -21   1  22        0.02      163.25    172.02 o
 -19   1  22      600.70      600.80    138.25 o
 -17   1  22      126.11      213.32    103.60 o
 -15   1  22       51.92       -5.67     84.87 o
 -13   1  22      747.87      764.66    111.23 o
 -11   1  22      630.30      730.35    106.46 o
  -9   1  22     1271.11     1625.76    178.58 o
  -7   1  22     1988.67     1914.28    171.65 o
  -5   1  22      139.03      116.88     93.37 o
  -3   1  22      421.65      713.26    123.16 o
  -1   1  22      325.77      380.31    106.84 o
   1   1  22     3878.55     3924.75    364.15 o
   3   1  22      372.22      255.67    102.18 o
   5   1  22      149.73      245.82     98.78 o
   7   1  22       58.44      127.34     98.25 o
   9   1  22     6027.79     5095.94    268.91 o
  11   1  22      137.88      250.06    148.81 o
  13   1  22      656.57      684.97    129.89 o
  15   1  22      174.58      341.06    113.06 o
  17   1  22       13.62       86.39    111.19 o
  19   1  22      306.68      296.06    162.49 o
  21   1  22      273.37       97.13    124.01 o
 -22   2  22      526.46      318.81    144.21 o
 -20   2  22        6.66       39.29     96.77 o
 -18   2  22      784.21      673.39    117.46 o
 -16   2  22      781.41      586.63    138.24 o
 -14   2  22      440.92      393.83    125.67 o
 -12   2  22      208.12      334.63    106.40 o
 -10   2  22        0.58      -73.70     73.70 o
  -8   2  22      571.87      803.08    104.19 o
  -6   2  22      166.98      313.23    111.69 o
  -4   2  22      866.93     1050.18    106.70 o
  -2   2  22     4513.88     4415.43    185.92 o
   0   2  22      548.50      555.39     88.05 o
   2   2  22     2253.49     1967.90    135.30 o
   4   2  22     1239.90     1082.53    107.31 o
   6   2  22     1460.13     1594.99    125.08 o
   8   2  22      309.13      333.65     87.16 o
  10   2  22      953.61     1005.41    182.41 o
  12   2  22      633.15      649.69    100.02 o
  14   2  22       14.06       96.60     84.49 o
  16   2  22      299.60      608.79    107.47 o
  18   2  22      107.36      193.44    111.43 o
  20   2  22        9.06       73.18     94.56 o
  22   2  22        2.69      -29.29    105.51 o
 -21   3  22      297.57      186.77    110.32 o
 -19   3  22      618.27      303.67    123.40 o
 -17   3  22      589.34      538.91    136.44 o
 -15   3  22       26.51       50.39     90.53 o
 -13   3  22      881.88      809.77    111.77 o
 -11   3  22      114.88      154.77     87.57 o
  -9   3  22      377.77      401.66     79.52 o
  -7   3  22      122.07      268.63     73.73 o
  -5   3  22      151.41      154.96     78.66 o
  -3   3  22       29.89       56.31     71.15 o
  -1   3  22      585.59      446.18     88.53 o
   1   3  22       26.31       86.35     70.73 o
   3   3  22       36.04      108.77     74.11 o
   5   3  22     1364.11     1330.18    118.83 o
   7   3  22      508.83      325.58     83.97 o
   9   3  22      806.29      864.06    111.40 o
  11   3  22      305.72      471.81     97.45 o
  13   3  22      229.74      420.23     95.02 o
  15   3  22       19.26      133.46     87.53 o
  17   3  22        1.73       67.64     99.73 o
  19   3  22       14.25      254.17    109.81 o
  21   3  22       70.80      257.43    253.86 o
 -20   4  22       18.49       -5.28     87.34 o
 -18   4  22        0.66      118.12     98.84 o
 -16   4  22      126.82      270.15     92.00 o
 -14   4  22       20.89       52.93     89.54 o
 -12   4  22        4.26       80.80     87.92 o
 -10   4  22     1485.23     1298.62    218.35 o
  -8   4  22       91.95      196.56     86.91 o
  -6   4  22       38.75      180.21     72.67 o
  -4   4  22        0.28       17.11     65.36 o
  -2   4  22        4.65      116.13     70.94 o
   0   4  22       12.53       56.97     74.25 o
   2   4  22        3.66       71.68     74.55 o
   4   4  22     1740.57     1573.64    129.48 o
   6   4  22     1363.72     1253.33    123.45 o
   8   4  22      889.54      940.56    109.87 o
  10   4  22      268.35      341.50     93.05 o
  12   4  22       21.51      177.00     86.38 o
  14   4  22      284.36      126.54    110.33 o
  16   4  22       87.24      199.02    115.25 o
  18   4  22        9.25      223.36    111.53 o
  20   4  22       60.17      172.26    112.42 o
 -19   5  22       92.96      160.23     99.05 o
 -17   5  22      413.08      450.47    106.43 o
 -15   5  22        2.43      123.31     97.94 o
 -13   5  22        5.45      112.02     93.21 o
 -11   5  22     1264.04     1103.36    124.85 o
  -9   5  22     1224.19     1392.94    143.74 o
  -7   5  22      156.91      121.90     97.31 o
  -5   5  22        3.86       29.66     79.55 o
  -3   5  22      226.68      262.84     71.13 o
  -1   5  22        4.12      150.27     80.88 o
   1   5  22        0.50      165.13     77.47 o
   3   5  22      444.30      550.19    102.57 o
   5   5  22      821.43      956.85    110.66 o
   7   5  22      404.30      134.54     84.40 o
   9   5  22      120.72      250.05     90.70 o
  11   5  22      985.61     1095.35    120.73 o
  13   5  22       39.82      169.69     88.08 o
  15   5  22      126.84      254.02    118.07 o
  17   5  22      313.47      452.13     99.91 o
  19   5  22        4.37      -97.53     97.53 o
 -20   6  22       47.79      157.01    161.92 o
 -18   6  22        0.14      -58.18     94.75 o
 -16   6  22        2.40      -32.52     86.22 o
 -14   6  22      193.78      323.84    102.34 o
 -12   6  22     2467.83     1962.37    158.83 o
 -10   6  22        0.15       66.84     83.52 o
  -8   6  22      118.62      213.06     92.41 o
  -6   6  22       41.12       35.87     81.54 o
  -4   6  22      695.88      598.89    101.32 o
  -2   6  22       40.06       11.19     74.37 o
   0   6  22        0.17       86.83    121.55 o
   2   6  22     2668.61     2947.18    170.23 o
   4   6  22      811.35      988.85    137.25 o
   6   6  22      984.93      984.83    114.90 o
   8   6  22       64.27      156.24     84.04 o
  10   6  22       51.81       96.67     88.26 o
  12   6  22        0.11       22.26     87.33 o
  14   6  22       99.95      345.55    125.36 o
  16   6  22        0.31      149.95     91.97 o
  18   6  22      383.91      658.75    104.70 o
 -17   7  22        5.97      -43.46     91.31 o
 -15   7  22      425.71      502.28    111.52 o
 -13   7  22      106.33      193.88     93.77 o
 -11   7  22      399.82      523.42    108.53 o
  -9   7  22      357.50      330.52     95.52 o
  -7   7  22       78.96      173.97     90.46 o
  -5   7  22       95.87      137.43     91.17 o
  -3   7  22     1093.35     1219.29    217.14 o
  -1   7  22     1360.54     1196.42    122.85 o
   1   7  22      515.44      512.68     96.34 o
   3   7  22       65.88       57.27     81.21 o
   5   7  22      694.80      576.21    100.60 o
   7   7  22      141.18      219.08     96.72 o
   9   7  22     2427.98     2385.66    160.11 o
  11   7  22      138.24      281.52    118.19 o
  13   7  22      394.81      253.09     96.12 o
  15   7  22        1.41       60.62    101.26 o
  17   7  22      101.95      262.46    119.53 o
 -16   8  22      775.29      658.60    138.85 o
 -14   8  22       10.66      -89.70     89.70 o
 -12   8  22     1081.84      737.47    125.60 o
 -10   8  22      571.07      674.36    114.39 o
  -8   8  22       47.53       32.65     88.08 o
  -6   8  22     2121.23     2026.48    155.92 o
  -4   8  22       26.74       28.53     81.27 o
  -2   8  22      159.15        7.49     79.34 o
   0   8  22      533.21      554.65     99.15 o
   2   8  22     1289.20     1018.60    118.75 o
   4   8  22       98.35      153.37    172.61 o
   6   8  22     1863.40     1979.50    146.93 o
   8   8  22      225.56      231.04    133.64 o
  10   8  22      313.24      285.42    126.38 o
  12   8  22      530.11      573.97    101.92 o
  14   8  22       96.71      384.10    210.16 o
  16   8  22      164.87      206.81    114.78 o
 -15   9  22        7.81      268.04    184.30 o
 -13   9  22      207.78      326.73     98.56 o
 -11   9  22      358.89      394.72    121.84 o
  -9   9  22     1248.40     1093.86    125.19 o
  -7   9  22      574.08      757.84    170.39 o
  -5   9  22      182.77       75.81    106.28 o
  -3   9  22      150.54      211.93     92.18 o
  -1   9  22      231.74      118.83     84.82 o
   1   9  22       51.42       15.50     80.74 o
   3   9  22      200.24      314.20     94.82 o
   5   9  22      748.58      749.69    131.31 o
   7   9  22      267.69      308.66    116.06 o
   9   9  22     3254.16     3124.58    178.77 o
  11   9  22        1.89       22.22    189.97 o
  13   9  22      775.31      858.83    171.17 o
  15   9  22        0.01      317.36    172.41 o
 -12  10  22      398.86      527.48    133.34 o
 -10  10  22      190.16      349.03    139.27 o
  -8  10  22      290.30      246.47    102.27 o
  -6  10  22       35.41      129.55     89.60 o
  -4  10  22      388.01      369.98     97.58 o
  -2  10  22      238.69      148.75     89.33 o
   0  10  22       34.06       82.80     89.90 o
   2  10  22     1518.30     1264.11    156.48 o
   4  10  22      294.11      360.95     99.77 o
   6  10  22      322.90      355.66    101.55 o
   8  10  22      437.88      475.49    122.80 o
  10  10  22       53.05      353.54    166.77 o
  12  10  22        5.10      473.63    171.01 o
  -9  11  22      493.46      515.54    151.85 o
  -7  11  22       40.99      273.68    113.35 o
  -5  11  22        0.06      160.86     88.43 o
  -3  11  22        1.46       47.87     87.87 o
  -1  11  22        9.85       15.38     83.20 o
   1  11  22      321.37      470.49     98.21 o
   3  11  22      465.59      393.80    129.15 o
   5  11  22       23.94      339.18    128.91 o
   7  11  22        8.34      173.06    108.98 o
  -6  12  22       11.88      133.57    164.22 o
  -4  12  22      116.82      513.24    153.65 o
  -2  12  22        0.76      -16.17    280.41 o
[truncated: 44,937 more chars]
